# Supplementary material for: Relating the gut metagenome and metatranscriptome to immunotherapy responses in melanoma patients
Source: Genome Med. 2019 Oct 9;11:61. doi: 10.1186/s13073-019-0672-4 (PMC6785875; doi:10.1186/s13073-019-0672-4)
Supplement: Supplementary file 1 — Additional file 1. Supplementary Tables S1-S6. [file 13073_2019_672_MOESM1_ESM.xlsx]

## Sheet: Table S1
Table S1. α- and β-diversity in relation to progression-free survival.
	Model 1a		Model 2a
	HR (95% CI)	p	HR (95% CI)	p
16S (s-OTU level)
Number of s-OTUsb	0.97 (0.95, 1.00)	0.02	0.97 (0.95, 1.00)	0.02
Shannon Indexb	0.02 (0.001, 0.60)	0.02	0.02 (0.001, 0.57)	0.02
Weighted UniFracc	NA	0.07	NA	0.07
JSDc	NA	0.09	NA	0.13
OMiSA	NA	0.17	NA	0.17
Cluster (based on JSD)	0.03 (0.003, 0.25)	0.002	0.01 (0.0002, 0.19)	0.003
Shotgun (subspecies/strain level)
Number of subspecies	0.89 (0.79, 0.99)	0.03	0.89 (0.79, 0.99)	0.03
Shannon Index	0.81 (0.03, 20.4)	0.9	0.87 (0.03, 23.3)	0.93
JSDc	NA	0.06	NA	0.07
Cluster (based on JSD)	0.04 (0.004, 0.42)	0.007	0.04 (0.004, 0.39)	0.006
16S/Shotgun integrated analysis
Cluster – “Intermediate-risk” vs “High-risk”	0.10 (0.005, 2.17)	0.14	0.11 (0.005, 2.44)	0.16
Cluster – “Low-risk” vs “High-risk”	0.01 (0.0006, 0.20)	0.002	0.008 (0.0003, 0.21)	0.004
aModel 1 was adjusted for age, sex, BMI, stage, number of sites of metastasis, and antibiotics in past 6 months prior to stool sample. Model 2 was adjusted for all variables in Model 1, plus additional adjustment for immunotherapy regimen (monotherapy or combined therapy).
bNumber of s-OTUs and Shannon index were obtained by averaging over 100 iterations at a common depth of 18,368 sequences per sample. Estimated were obtained from Cox proportional hazards models.
cEstimates were obtained from MiRKAT-S with 10,000 permutations.

## Sheet: Table S2
Table S2. Genera, species, s-OTUs, and subspecies included in 500 x 10-fold elastic-net penalized Cox regression. Each taxonomic level from each dataset (16S or shotgun) was tested separately.
Phylum	Class	Order	Family	Genus	Species	Subspecies	Number of times selected	Hazard ratio	Lower 95% CI	Upper 95% CI	P-value	q-value	Taxonomic level	Dataset
Firmicutes	Clostridia	Clostridiales	Lachnospiraceae	[Ruminococcus]	NA	NA	247	5.01493	1.43667	17.5054	0.0114684	0.135327	Genus	16S
Firmicutes	Clostridia	Clostridiales	Clostridiaceae	Clostridium	NA	NA	236	0.423417	0.222134	0.80709	0.00902281	0.135327	Genus	16S
Firmicutes	Clostridia	Clostridiales	Ruminococcaceae	Faecalibacterium	NA	NA	206	0.491954	0.287787	0.840963	0.00950929	0.135327	Genus	16S
Bacteroidetes	Bacteroidia	Bacteroidales	Bacteroidaceae	Bacteroides	NA	NA	203	8.39251	1.28973	54.6115	0.0259963	0.198087	Genus	16S
Bacteroidetes	Bacteroidia	Bacteroidales	Porphyromonadaceae	Parabacteroides	NA	NA	191	0.505547	0.278964	0.916167	0.0245355	0.198087	Genus	16S
Firmicutes	Clostridia	Clostridiales	Ruminococcaceae	Oscillospira	NA	NA	186	6.14796	1.09308	34.5789	0.0393033	0.233936	Genus	16S
Proteobacteria	Deltaproteobacteria	Desulfovibrionales	Desulfovibrionaceae	Bilophila	NA	NA	180	1.59456	1.0549	2.41028	0.0268593	0.198087	Genus	16S
Firmicutes	Clostridia	Clostridiales	Lachnospiraceae	Clostridium	NA	NA	158	1.53494	0.983237	2.3962	0.0593477	0.291793	Genus	16S
Bacteroidetes	Bacteroidia	Bacteroidales	[Odoribacteraceae]	Odoribacter	NA	NA	118	0.580963	0.342807	0.984572	0.0436151	0.233936	Genus	16S
Firmicutes	Erysipelotrichi	Erysipelotrichales	Erysipelotrichaceae	cc_115	NA	NA	54	0.460248	0.218355	0.970108	0.0413731	0.233936	Genus	16S
Firmicutes	Clostridia	Clostridiales	Lachnospiraceae	Roseburia	NA	NA	35	0.774515	0.517588	1.15898	0.214037	0.505127	Genus	16S
Firmicutes	Bacilli	Turicibacterales	Turicibacteraceae	Turicibacter	NA	NA	12	1.53605	0.969258	2.43429	0.0676869	0.307195	Genus	16S
Bacteroidetes	Bacteroidia	Bacteroidales	[Paraprevotellaceae]	Paraprevotella	NA	NA	2	0.771803	0.499594	1.19233	0.243094	0.524657	Genus	16S
Actinobacteria	Coriobacteriia	Coriobacteriales	Coriobacteriaceae	Adlercreutzia	NA	NA	0	0.890439	0.471854	1.68035	0.720234	0.90719	Genus	16S
Actinobacteria	Coriobacteriia	Coriobacteriales	Coriobacteriaceae	Collinsella	NA	NA	0	0.937456	0.653464	1.34487	0.725758	0.90719	Genus	16S
Bacteroidetes	Bacteroidia	Bacteroidales	Prevotellaceae	Prevotella	NA	NA	0	0.967129	0.76027	1.23027	0.785456	0.926839	Genus	16S
Euryarchaeota	Methanobacteria	Methanobacteriales	Methanobacteriaceae	Methanobrevibacter	NA	NA	0	0.981386	0.567903	1.69592	0.946324	0.966228	Genus	16S
Firmicutes	Bacilli	Lactobacillales	Streptococcaceae	Streptococcus	NA	NA	0	0.891281	0.604636	1.31382	0.560997	0.873749	Genus	16S
Firmicutes	Clostridia	Clostridiales	Lachnospiraceae	Anaerostipes	NA	NA	0	0.755351	0.503792	1.13252	0.174539	0.468081	Genus	16S
Firmicutes	Clostridia	Clostridiales	Lachnospiraceae	Coprococcus	NA	NA	0	0.526582	0.235076	1.17957	0.119081	0.41328	Genus	16S
Firmicutes	Clostridia	Clostridiales	Lachnospiraceae	Lachnospira	NA	NA	0	0.717404	0.43887	1.17271	0.18531	0.475359	Genus	16S
Firmicutes	Clostridia	Clostridiales	Ruminococcaceae	Anaerotruncus	NA	NA	0	0.919584	0.442813	1.90969	0.822096	0.951052	Genus	16S
Firmicutes	Clostridia	Clostridiales	Ruminococcaceae	Ruminococcus	NA	NA	0	0.851686	0.408685	1.77488	0.66827	0.90719	Genus	16S
Firmicutes	Clostridia	Clostridiales	Veillonellaceae	Veillonella	NA	NA	0	0.740915	0.434597	1.26313	0.270571	0.532123	Genus	16S
Firmicutes	Erysipelotrichi	Erysipelotrichales	Erysipelotrichaceae	Coprobacillus	NA	NA	0	0.985897	0.711579	1.36597	0.931961	0.966228	Genus	16S
Firmicutes	Erysipelotrichi	Erysipelotrichales	Erysipelotrichaceae	Holdemania	NA	NA	0	0.998242	0.488842	2.03847	0.996146	0.996146	Genus	16S
Proteobacteria	Betaproteobacteria	Burkholderiales	Alcaligenaceae	Sutterella	NA	NA	0	0.7099	0.438814	1.14846	0.162708	0.468081	Genus	16S
Proteobacteria	Gammaproteobacteria	Enterobacteriales	Enterobacteriaceae	Escherichia	NA	NA	0	0.948325	0.725659	1.23932	0.697578	0.90719	Genus	16S
Proteobacteria	Gammaproteobacteria	Pasteurellales	Pasteurellaceae	Haemophilus	NA	NA	0	0.848787	0.588741	1.22369	0.37973	0.700126	Genus	16S
Verrucomicrobia	Verrucomicrobiae	Verrucomicrobiales	Verrucomicrobiaceae	Akkermansia	NA	NA	0	0.922795	0.63794	1.33484	0.669675	0.90719	Genus	16S
Actinobacteria	Actinobacteria	Bifidobacteriales	Bifidobacteriaceae	Bifidobacterium	NA	NA	0	1.27584	0.971432	1.67564	0.0798425	0.336479	Genus	16S
Actinobacteria	Coriobacteriia	Coriobacteriales	Coriobacteriaceae	Eggerthella	NA	NA	0	1.16066	0.733628	1.83625	0.524417	0.85946	Genus	16S
Bacteroidetes	Bacteroidia	Bacteroidales	[Odoribacteraceae]	Butyricimonas	NA	NA	0	1.06554	0.752829	1.50814	0.720227	0.90719	Genus	16S
Bacteroidetes	Bacteroidia	Bacteroidales	Rikenellaceae	Alistipes	NA	NA	0	1.25162	0.859528	1.82258	0.241783	0.524657	Genus	16S
Firmicutes	Bacilli	Lactobacillales	Enterococcaceae	Enterococcus	NA	NA	0	1.03024	0.614217	1.72804	0.910112	0.966228	Genus	16S
Firmicutes	Bacilli	Lactobacillales	Streptococcaceae	Lactococcus	NA	NA	0	1.21972	0.703335	2.11522	0.479498	0.808297	Genus	16S
Firmicutes	Clostridia	Clostridiales	Lachnospiraceae	Blautia	NA	NA	0	1.38023	0.463443	4.11061	0.562753	0.873749	Genus	16S
Firmicutes	Clostridia	Clostridiales	Lachnospiraceae	Dorea	NA	NA	0	1.0976	0.39103	3.08088	0.859631	0.966228	Genus	16S
Firmicutes	Clostridia	Clostridiales	Veillonellaceae	Dialister	NA	NA	0	1.05341	0.77381	1.43403	0.740946	0.90719	Genus	16S
Firmicutes	Clostridia	Clostridiales	Veillonellaceae	Phascolarctobacterium	NA	NA	0	1.0116	0.706103	1.44928	0.949851	0.966228	Genus	16S
Firmicutes	Erysipelotrichi	Erysipelotrichales	Erysipelotrichaceae	[Eubacterium]	NA	NA	0	1.29222	0.867731	1.92436	0.207044	0.505127	Genus	16S
Proteobacteria	Deltaproteobacteria	Desulfovibrionales	Desulfovibrionaceae	Desulfovibrio	NA	NA	0	1.13582	0.826382	1.56114	0.432552	0.77335	Genus	16S
Firmicutes	Erysipelotrichi	Erysipelotrichales	Erysipelotrichaceae	[Eubacterium]	dolichum	NA	312	5.34579	1.63183	17.5125	0.00562506	0.327999	OTU	16S
Firmicutes	Clostridia	Clostridiales	Lachnospiraceae	Lachnospira		NA	304	0.457586	0.277375	0.754879	0.00220609	0.327999	OTU	16S
Firmicutes	Clostridia	Clostridiales				NA	299	0.265274	0.0873405	0.805702	0.0192243	0.327999	OTU	16S
Firmicutes	Clostridia	Clostridiales	Lachnospiraceae	[Ruminococcus]	gnavus	NA	285	2.19331	1.20811	3.98193	0.0098414	0.327999	OTU	16S
Bacteroidetes	Bacteroidia	Bacteroidales	Bacteroidaceae	Bacteroides	ovatus	NA	285	1.39805	1.0893	1.79432	0.00849381	0.327999	OTU	16S
Bacteroidetes	Bacteroidia	Bacteroidales	Bacteroidaceae	Bacteroides		NA	270	1.58136	1.12643	2.22002	0.00810079	0.327999	OTU	16S
Firmicutes	Clostridia	Clostridiales	Lachnospiraceae			NA	187	0.155024	0.0272508	0.881896	0.0355801	0.327999	OTU	16S
Firmicutes	Clostridia	Clostridiales	Lachnospiraceae			NA	128	0.594463	0.377567	0.935957	0.0247174	0.327999	OTU	16S
Firmicutes	Clostridia	Clostridiales	Clostridiaceae	Clostridium		NA	127	0.541546	0.350371	0.837034	0.00576734	0.327999	OTU	16S
Firmicutes	Clostridia	Clostridiales	Lachnospiraceae	[Ruminococcus]		NA	96	2.5976	1.06182	6.35467	0.0364894	0.327999	OTU	16S
Firmicutes	Clostridia	Clostridiales				NA	44	0.610723	0.380409	0.980478	0.0411885	0.327999	OTU	16S
Firmicutes	Clostridia	Clostridiales	Ruminococcaceae			NA	5	0.629773	0.389798	1.01749	0.0588682	0.360955	OTU	16S
Firmicutes	Clostridia	Clostridiales	Ruminococcaceae			NA	4	0.638812	0.414197	0.985235	0.0426327	0.327999	OTU	16S
Firmicutes	Clostridia	Clostridiales	Lachnospiraceae			NA	4	0.724291	0.527259	0.994953	0.0464547	0.327999	OTU	16S
Firmicutes	Clostridia	Clostridiales				NA	4	0.199403	0.0529378	0.751102	0.0171725	0.327999	OTU	16S
Actinobacteria	Actinobacteria	Bifidobacteriales	Bifidobacteriaceae	Bifidobacterium		NA	4	1.26231	0.968719	1.64487	0.0845824	0.383969	OTU	16S
Firmicutes	Clostridia	Clostridiales	Veillonellaceae	Dialister		NA	3	1.12493	0.822344	1.53886	0.461467	0.726499	OTU	16S
Firmicutes	Clostridia	Clostridiales	Lachnospiraceae			NA	2	0.60833	0.388803	0.951808	0.0295358	0.327999	OTU	16S
Firmicutes	Clostridia	Clostridiales	Ruminococcaceae	Ruminococcus		NA	0	0.567199	0.28639	1.12335	0.103866	0.383969	OTU	16S
Firmicutes	Clostridia	Clostridiales	Lachnospiraceae			NA	0	0.704123	0.448131	1.10635	0.128104	0.420396	OTU	16S
Firmicutes	Clostridia	Clostridiales	Ruminococcaceae			NA	0	0.798605	0.459764	1.38717	0.4247	0.696867	OTU	16S
Firmicutes	Clostridia	Clostridiales	Lachnospiraceae	Blautia		NA	0	0.671062	0.42091	1.06988	0.0937088	0.383969	OTU	16S
Firmicutes	Clostridia	Clostridiales	Lachnospiraceae	Coprococcus		NA	0	0.947778	0.547523	1.64063	0.84807	0.940167	OTU	16S
Firmicutes	Clostridia	Clostridiales	Ruminococcaceae	Ruminococcus		NA	0	0.971222	0.561944	1.67859	0.916692	0.962113	OTU	16S
Firmicutes	Clostridia	Clostridiales	Lachnospiraceae	NA	NA	NA	0	0.981038	0.735407	1.30871	0.896407	0.952877	OTU	16S
Firmicutes	Clostridia	Clostridiales	Lachnospiraceae	Lachnospira		NA	0	0.491717	0.210462	1.14883	0.1011	0.383969	OTU	16S
Actinobacteria	Coriobacteriia	Coriobacteriales	Coriobacteriaceae			NA	0	0.411193	0.185519	0.911387	0.0286333	0.327999	OTU	16S
Firmicutes	Clostridia	Clostridiales	Ruminococcaceae	Faecalibacterium	prausnitzii	NA	0	0.764076	0.546512	1.06825	0.115522	0.401741	OTU	16S
Euryarchaeota	Methanobacteria	Methanobacteriales	Methanobacteriaceae	Methanobrevibacter		NA	0	0.94955	0.569786	1.58243	0.842526	0.940167	OTU	16S
Firmicutes	Bacilli	Lactobacillales	Streptococcaceae	Streptococcus		NA	0	0.91498	0.590799	1.41704	0.690536	0.874429	OTU	16S
Firmicutes	Clostridia	Clostridiales	Lachnospiraceae			NA	0	0.689629	0.389989	1.21949	0.201353	0.504464	OTU	16S
Firmicutes	Clostridia	Clostridiales	Lachnospiraceae	Blautia	obeum	NA	0	0.894366	0.652514	1.22586	0.487663	0.747536	OTU	16S
Firmicutes	Clostridia	Clostridiales	Lachnospiraceae	Dorea		NA	0	0.793924	0.474615	1.32805	0.379322	0.677663	OTU	16S
Firmicutes	Clostridia	Clostridiales	Lachnospiraceae	Coprococcus		NA	0	0.59208	0.29744	1.17859	0.135651	0.427117	OTU	16S
Proteobacteria	Gammaproteobacteria	Pasteurellales	Pasteurellaceae	Haemophilus	parainfluenzae	NA	0	0.825767	0.563331	1.21046	0.32653	0.652244	OTU	16S
Firmicutes	Clostridia	Clostridiales	Ruminococcaceae	Ruminococcus		NA	0	0.76416	0.561236	1.04046	0.0876087	0.383969	OTU	16S
Firmicutes	Clostridia	Clostridiales	Lachnospiraceae			NA	0	0.838397	0.505072	1.3917	0.495432	0.749582	OTU	16S
Firmicutes	Clostridia	Clostridiales	Ruminococcaceae			NA	0	0.613108	0.257442	1.46014	0.269159	0.599578	OTU	16S
Firmicutes	Clostridia	Clostridiales	Ruminococcaceae			NA	0	0.520971	0.202762	1.33857	0.175628	0.471849	OTU	16S
Firmicutes	Clostridia	Clostridiales	Ruminococcaceae			NA	0	0.812686	0.494408	1.33586	0.413365	0.692906	OTU	16S
Firmicutes	Clostridia	Clostridiales	[Mogibacteriaceae]			NA	0	0.971487	0.619518	1.52342	0.899712	0.952877	OTU	16S
Bacteroidetes	Bacteroidia	Bacteroidales	Bacteroidaceae	Bacteroides	NA	NA	0	0.949887	0.715179	1.26162	0.722551	0.890764	OTU	16S
Firmicutes	Clostridia	Clostridiales	Lachnospiraceae			NA	0	0.431369	0.190618	0.976189	0.0436084	0.327999	OTU	16S
Bacteroidetes	Bacteroidia	Bacteroidales	[Odoribacteraceae]	Odoribacter		NA	0	0.705911	0.336662	1.48015	0.356568	0.658812	OTU	16S
Firmicutes	Clostridia	Clostridiales	Ruminococcaceae	NA	NA	NA	0	0.681289	0.416837	1.11352	0.125759	0.419001	OTU	16S
Firmicutes	Clostridia	Clostridiales	Lachnospiraceae	Lachnospira		NA	0	0.900968	0.651755	1.24547	0.527877	0.783409	OTU	16S
Firmicutes	Clostridia	Clostridiales	Lachnospiraceae	Coprococcus		NA	0	0.696971	0.453631	1.07084	0.0994307	0.383969	OTU	16S
Firmicutes	Clostridia	Clostridiales	Ruminococcaceae	Faecalibacterium	prausnitzii	NA	0	0.847077	0.675982	1.06148	0.14938	0.435711	OTU	16S
Firmicutes	Clostridia	Clostridiales	NA	NA	NA	NA	0	0.655538	0.398707	1.07781	0.0959853	0.383969	OTU	16S
Firmicutes	Clostridia	Clostridiales	Lachnospiraceae			NA	0	0.625711	0.307152	1.27466	0.196522	0.499992	OTU	16S
Firmicutes	Clostridia	Clostridiales	Ruminococcaceae	Oscillospira		NA	0	0.858406	0.568656	1.29579	0.46742	0.730932	OTU	16S
Firmicutes	Clostridia	Clostridiales	Lachnospiraceae	NA	NA	NA	0	0.795504	0.419577	1.50825	0.483343	0.747536	OTU	16S
Firmicutes	Clostridia	Clostridiales	Lachnospiraceae			NA	0	0.896969	0.584401	1.37672	0.618883	0.818403	OTU	16S
Firmicutes	Clostridia	Clostridiales	Lachnospiraceae	Roseburia	faecis	NA	0	0.832911	0.65905	1.05264	0.12588	0.419001	OTU	16S
Firmicutes	Clostridia	Clostridiales	Lachnospiraceae	Coprococcus		NA	0	0.723032	0.389222	1.34313	0.304721	0.651375	OTU	16S
Firmicutes	Clostridia	Clostridiales	Lachnospiraceae			NA	0	0.832269	0.443622	1.5614	0.567363	0.799695	OTU	16S
Proteobacteria	Gammaproteobacteria	Enterobacteriales	Enterobacteriaceae	Escherichia	coli	NA	0	0.942679	0.724683	1.22625	0.659985	0.849594	OTU	16S
Firmicutes	Clostridia	Clostridiales	Ruminococcaceae	Ruminococcus		NA	0	0.867787	0.55143	1.36564	0.539887	0.791155	OTU	16S
Bacteroidetes	Bacteroidia	Bacteroidales	Bacteroidaceae	Bacteroides	ovatus	NA	0	0.937171	0.643044	1.36583	0.735615	0.900993	OTU	16S
Firmicutes	Clostridia	Clostridiales	Lachnospiraceae	Roseburia		NA	0	0.518337	0.255351	1.05217	0.0688791	0.382115	OTU	16S
Firmicutes	Clostridia	Clostridiales	Lachnospiraceae			NA	0	0.849207	0.587788	1.22689	0.383912	0.677663	OTU	16S
Firmicutes	Clostridia	Clostridiales	Lachnospiraceae	Blautia		NA	0	0.746689	0.406988	1.36993	0.345468	0.654422	OTU	16S
Bacteroidetes	Bacteroidia	Bacteroidales	Bacteroidaceae	Bacteroides	NA	NA	0	0.830557	0.648507	1.06371	0.141367	0.4334	OTU	16S
Firmicutes	Clostridia	Clostridiales	Lachnospiraceae			NA	0	0.747931	0.550279	1.01658	0.0635966	0.37045	OTU	16S
Firmicutes	Clostridia	Clostridiales				NA	0	0.952116	0.62029	1.46145	0.82241	0.940167	OTU	16S
Firmicutes	Clostridia	Clostridiales	Lachnospiraceae	Roseburia		NA	0	0.917289	0.677401	1.24213	0.576736	0.799695	OTU	16S
Bacteroidetes	Bacteroidia	Bacteroidales	Bacteroidaceae	Bacteroides	ovatus	NA	0	0.748468	0.532266	1.05249	0.0957429	0.383969	OTU	16S
Firmicutes	Clostridia	Clostridiales	Ruminococcaceae	Oscillospira		NA	0	0.618958	0.348826	1.09828	0.10109	0.383969	OTU	16S
Firmicutes	Clostridia	Clostridiales	Ruminococcaceae	Ruminococcus		NA	0	0.788746	0.448706	1.38648	0.409607	0.691582	OTU	16S
Firmicutes	Clostridia	Clostridiales	Lachnospiraceae	Dorea		NA	0	0.794397	0.601622	1.04894	0.104575	0.383969	OTU	16S
Firmicutes	Clostridia	Clostridiales	Ruminococcaceae	Ruminococcus	bromii	NA	0	0.989606	0.758917	1.29042	0.9385	0.963307	OTU	16S
Firmicutes	Clostridia	Clostridiales	Ruminococcaceae			NA	0	0.655167	0.335487	1.27946	0.215598	0.528782	OTU	16S
Firmicutes	Clostridia	Clostridiales	Lachnospiraceae	NA	NA	NA	0	0.961874	0.571102	1.62003	0.883807	0.952877	OTU	16S
Firmicutes	Clostridia	Clostridiales	Lachnospiraceae	Blautia		NA	0	0.722625	0.323314	1.61511	0.428539	0.69825	OTU	16S
Firmicutes	Clostridia	Clostridiales	Ruminococcaceae	Ruminococcus		NA	0	0.808696	0.59166	1.10535	0.182929	0.484345	OTU	16S
Firmicutes	Clostridia	Clostridiales	Ruminococcaceae	Oscillospira		NA	0	0.331243	0.122972	0.892254	0.0288522	0.327999	OTU	16S
Firmicutes	Clostridia	Clostridiales	Lachnospiraceae	Coprococcus	catus	NA	0	0.99987	0.672152	1.48737	0.999489	0.999489	OTU	16S
Firmicutes	Clostridia	Clostridiales	Lachnospiraceae			NA	0	0.748655	0.54365	1.03097	0.0761955	0.383969	OTU	16S
Firmicutes	Erysipelotrichi	Erysipelotrichales	Erysipelotrichaceae	Holdemania		NA	0	0.917175	0.408213	2.06071	0.83419	0.940167	OTU	16S
Bacteroidetes	Bacteroidia	Bacteroidales	Bacteroidaceae	Bacteroides		NA	0	0.833497	0.657305	1.05692	0.132806	0.423887	OTU	16S
Firmicutes	Clostridia	Clostridiales	Christensenellaceae			NA	0	0.966571	0.472712	1.97638	0.925769	0.963307	OTU	16S
Firmicutes	Clostridia	Clostridiales	Lachnospiraceae	Blautia		NA	0	0.626264	0.41415	0.947015	0.0265535	0.327999	OTU	16S
Firmicutes	Clostridia	Clostridiales	Ruminococcaceae			NA	0	0.763765	0.481626	1.21118	0.251976	0.593033	OTU	16S
Firmicutes	Erysipelotrichi	Erysipelotrichales	Erysipelotrichaceae	Coprobacillus		NA	0	0.7657	0.521923	1.12334	0.172181	0.471849	OTU	16S
Firmicutes	Clostridia	Clostridiales	Peptostreptococcaceae			NA	0	0.635332	0.367022	1.09979	0.105181	0.383969	OTU	16S
Firmicutes	Clostridia	Clostridiales	Ruminococcaceae	Ruminococcus		NA	0	0.974208	0.614521	1.54442	0.911496	0.960989	OTU	16S
Firmicutes	Clostridia	Clostridiales	Lachnospiraceae	NA	NA	NA	0	0.866909	0.619985	1.21218	0.403707	0.691582	OTU	16S
Firmicutes	Clostridia	Clostridiales	Ruminococcaceae			NA	0	0.486162	0.25986	0.909542	0.0240286	0.327999	OTU	16S
Firmicutes	Clostridia	Clostridiales	Lachnospiraceae	Lachnospira		NA	0	0.93344	0.704667	1.23648	0.6311	0.826103	OTU	16S
Firmicutes	Clostridia	Clostridiales	Ruminococcaceae	Oscillospira		NA	0	0.912851	0.590862	1.41031	0.681177	0.867291	OTU	16S
Firmicutes	Clostridia	Clostridiales	Lachnospiraceae	[Ruminococcus]	gnavus	NA	0	0.980881	0.636023	1.51272	0.930402	0.963307	OTU	16S
Firmicutes	Clostridia	Clostridiales	Ruminococcaceae	Oscillospira		NA	0	0.554696	0.226389	1.35911	0.197422	0.499992	OTU	16S
Firmicutes	Clostridia	Clostridiales	Ruminococcaceae			NA	0	0.988185	0.676333	1.44383	0.951014	0.970782	OTU	16S
Firmicutes	Clostridia	Clostridiales	Lachnospiraceae	Coprococcus		NA	0	0.817018	0.500313	1.3342	0.419282	0.696867	OTU	16S
Firmicutes	Bacilli	Lactobacillales	Streptococcaceae	Streptococcus		NA	0	0.939253	0.650034	1.35715	0.738582	0.900993	OTU	16S
Firmicutes	Clostridia	Clostridiales	Lachnospiraceae			NA	0	0.378458	0.141627	1.01132	0.052678	0.350685	OTU	16S
Firmicutes	Clostridia	Clostridiales	Ruminococcaceae	NA	NA	NA	0	0.94666	0.677954	1.32187	0.7476	0.905281	OTU	16S
Firmicutes	Clostridia	Clostridiales	Ruminococcaceae	Faecalibacterium	prausnitzii	NA	0	0.793669	0.601076	1.04797	0.10319	0.383969	OTU	16S
Firmicutes	Clostridia	Clostridiales	Lachnospiraceae			NA	0	0.851642	0.494926	1.46546	0.561971	0.799695	OTU	16S
Firmicutes	Clostridia	Clostridiales	Lachnospiraceae			NA	0	0.70637	0.482587	1.03392	0.0737166	0.383969	OTU	16S
Firmicutes	Clostridia	Clostridiales	Ruminococcaceae	Oscillospira		NA	0	0.745988	0.421968	1.31882	0.31343	0.652244	OTU	16S
Firmicutes	Clostridia	Clostridiales				NA	0	0.686707	0.488129	0.966071	0.0309113	0.327999	OTU	16S
Firmicutes	Clostridia	Clostridiales	Veillonellaceae	Veillonella	dispar	NA	0	0.515	0.243388	1.08972	0.0826861	0.383969	OTU	16S
Lentisphaerae	[Lentisphaeria]	Victivallales	Victivallaceae			NA	0	0.939864	0.572394	1.54325	0.806359	0.940167	OTU	16S
Firmicutes	Clostridia	Clostridiales	Lachnospiraceae	Dorea	formicigenerans	NA	0	0.901305	0.625239	1.29926	0.57759	0.799695	OTU	16S
Firmicutes	Clostridia	Clostridiales	Ruminococcaceae	Oscillospira		NA	0	0.853679	0.431496	1.68893	0.649502	0.845442	OTU	16S
Firmicutes	Clostridia	Clostridiales	Veillonellaceae	Phascolarctobacterium		NA	0	0.906348	0.644058	1.27546	0.572658	0.799695	OTU	16S
Firmicutes	Clostridia	Clostridiales				NA	0	0.597025	0.329548	1.0816	0.0888913	0.383969	OTU	16S
Firmicutes	Clostridia	Clostridiales	Lachnospiraceae			NA	0	0.916692	0.580354	1.44795	0.709184	0.886876	OTU	16S
Firmicutes	Clostridia	Clostridiales				NA	0	0.807815	0.511942	1.27469	0.359095	0.658812	OTU	16S
Firmicutes	Clostridia	Clostridiales				NA	0	0.813518	0.531552	1.24506	0.341839	0.652857	OTU	16S
Firmicutes	Clostridia	Clostridiales	Ruminococcaceae	Oscillospira		NA	0	0.724849	0.385367	1.36339	0.318119	0.652244	OTU	16S
Firmicutes	Clostridia	Clostridiales	Lachnospiraceae			NA	0	0.806525	0.55083	1.18091	0.269053	0.599578	OTU	16S
Firmicutes	Clostridia	Clostridiales	Ruminococcaceae	Oscillospira		NA	0	0.964021	0.55655	1.66982	0.895988	0.952877	OTU	16S
Firmicutes	Clostridia	Clostridiales	Ruminococcaceae	Ruminococcus		NA	0	0.767632	0.567186	1.03892	0.0867634	0.383969	OTU	16S
Firmicutes	Clostridia	Clostridiales	Lachnospiraceae	Dorea		NA	0	0.762144	0.481784	1.20565	0.245737	0.590276	OTU	16S
Firmicutes	Clostridia	Clostridiales	Lachnospiraceae			NA	0	0.709838	0.517824	0.973052	0.0331915	0.327999	OTU	16S
Bacteroidetes	Bacteroidia	Bacteroidales	Bacteroidaceae	Bacteroides	caccae	NA	0	0.919431	0.697978	1.21115	0.550201	0.799695	OTU	16S
Firmicutes	Clostridia	Clostridiales				NA	0	0.963753	0.654517	1.41909	0.851647	0.940167	OTU	16S
Firmicutes	Clostridia	Clostridiales	Clostridiaceae			NA	0	0.974105	0.508484	1.8661	0.936951	0.963307	OTU	16S
Firmicutes	Clostridia	Clostridiales	Lachnospiraceae			NA	0	0.874125	0.598931	1.27577	0.485535	0.747536	OTU	16S
Bacteroidetes	Bacteroidia	Bacteroidales	Rikenellaceae			NA	0	0.824329	0.524087	1.29658	0.403144	0.691582	OTU	16S
Firmicutes	Clostridia	Clostridiales	Ruminococcaceae	Faecalibacterium	prausnitzii	NA	0	0.706183	0.456325	1.09285	0.118414	0.405742	OTU	16S
Firmicutes	Clostridia	Clostridiales	Christensenellaceae			NA	0	0.670956	0.385981	1.16633	0.157193	0.439654	OTU	16S
Firmicutes	Clostridia	Clostridiales	Ruminococcaceae			NA	0	0.597943	0.36728	0.97347	0.0386274	0.327999	OTU	16S
Firmicutes	Clostridia	Clostridiales	Lachnospiraceae	Anaerostipes		NA	0	0.880898	0.590246	1.31468	0.534758	0.788598	OTU	16S
Bacteroidetes	Bacteroidia	Bacteroidales	Porphyromonadaceae	Parabacteroides	distasonis	NA	0	0.762862	0.506073	1.14995	0.196104	0.499992	OTU	16S
Firmicutes	Clostridia	Clostridiales	Ruminococcaceae	Faecalibacterium	prausnitzii	NA	0	0.764924	0.54807	1.06758	0.115137	0.401741	OTU	16S
Firmicutes	Clostridia	Clostridiales	[Mogibacteriaceae]			NA	0	0.842766	0.561394	1.26516	0.409204	0.691582	OTU	16S
Bacteroidetes	Bacteroidia	Bacteroidales	Bacteroidaceae	Bacteroides	uniformis	NA	0	0.938942	0.739552	1.19209	0.604948	0.812594	OTU	16S
Bacteroidetes	Bacteroidia	Bacteroidales	Porphyromonadaceae	Parabacteroides		NA	0	0.764532	0.558984	1.04566	0.0928559	0.383969	OTU	16S
Firmicutes	Erysipelotrichi	Erysipelotrichales	Erysipelotrichaceae	[Eubacterium]	dolichum	NA	0	0.912787	0.644804	1.29215	0.60683	0.812594	OTU	16S
Firmicutes	Clostridia	Clostridiales	Ruminococcaceae			NA	0	0.526732	0.285363	0.972257	0.0403675	0.327999	OTU	16S
Firmicutes	Clostridia	Clostridiales	NA	NA	NA	NA	0	0.639503	0.334577	1.22233	0.176184	0.471849	OTU	16S
Firmicutes	Clostridia	Clostridiales	Ruminococcaceae	Oscillospira		NA	0	0.751659	0.446059	1.26663	0.283617	0.62153	OTU	16S
Firmicutes	Clostridia	Clostridiales	Ruminococcaceae	Anaerotruncus		NA	0	0.766004	0.442681	1.32547	0.340676	0.652857	OTU	16S
Firmicutes	Clostridia	Clostridiales	Ruminococcaceae			NA	0	0.823164	0.454418	1.49114	0.520896	0.782121	OTU	16S
Firmicutes	Clostridia	Clostridiales	Ruminococcaceae			NA	0	0.854361	0.504501	1.44684	0.558117	0.799695	OTU	16S
Verrucomicrobia	Verrucomicrobiae	Verrucomicrobiales	Verrucomicrobiaceae	Akkermansia	muciniphila	NA	0	0.96991	0.722532	1.30199	0.838844	0.940167	OTU	16S
Firmicutes	Erysipelotrichi	Erysipelotrichales	Erysipelotrichaceae			NA	0	0.814117	0.477619	1.38769	0.449753	0.721777	OTU	16S
Firmicutes	Clostridia	Clostridiales	Lachnospiraceae	Coprococcus		NA	0	0.941236	0.561054	1.57904	0.818538	0.940167	OTU	16S
Firmicutes	Clostridia	Clostridiales	Ruminococcaceae	Ruminococcus		NA	0	2.05114	1.04247	4.03575	0.0374828	0.327999	OTU	16S
Firmicutes	Clostridia	Clostridiales	Lachnospiraceae	Coprococcus		NA	0	1.18245	0.757629	1.84548	0.46058	0.726499	OTU	16S
Bacteroidetes	Bacteroidia	Bacteroidales	Rikenellaceae			NA	0	1.0382	0.796725	1.35286	0.781362	0.933628	OTU	16S
Firmicutes	Clostridia	Clostridiales	Ruminococcaceae	Ruminococcus		NA	0	1.50865	0.860005	2.64654	0.151558	0.435711	OTU	16S
Firmicutes	Clostridia	Clostridiales	Ruminococcaceae			NA	0	1.54048	0.910902	2.60521	0.106988	0.383969	OTU	16S
Firmicutes	Clostridia	Clostridiales	Ruminococcaceae	Ruminococcus		NA	0	1.07728	0.616704	1.88184	0.793656	0.940167	OTU	16S
Firmicutes	Clostridia	Clostridiales	Ruminococcaceae	Ruminococcus		NA	0	1.7589	0.644615	4.79936	0.270196	0.599578	OTU	16S
Firmicutes	Erysipelotrichi	Erysipelotrichales	Erysipelotrichaceae			NA	0	1.03938	0.769411	1.40406	0.801281	0.940167	OTU	16S
Bacteroidetes	Bacteroidia	Bacteroidales	Rikenellaceae	Alistipes	indistinctus	NA	0	1.21867	0.847811	1.75176	0.285423	0.62153	OTU	16S
Proteobacteria	Betaproteobacteria	Burkholderiales	Alcaligenaceae	Sutterella		NA	0	1.02706	0.767906	1.37367	0.857186	0.940167	OTU	16S
Bacteroidetes	Bacteroidia	Bacteroidales	[Odoribacteraceae]	Butyricimonas		NA	0	1.08919	0.779375	1.52217	0.616851	0.818403	OTU	16S
Bacteroidetes	Bacteroidia	Bacteroidales	Bacteroidaceae	Bacteroides	uniformis	NA	0	1.04877	0.849477	1.29481	0.657892	0.849594	OTU	16S
Firmicutes	Clostridia	Clostridiales	Ruminococcaceae	Ruminococcus		NA	0	1.00408	0.633501	1.59144	0.986174	0.994712	OTU	16S
Actinobacteria	Actinobacteria	Bifidobacteriales	Bifidobacteriaceae	Bifidobacterium	NA	NA	0	1.23612	0.955161	1.59972	0.107116	0.383969	OTU	16S
Actinobacteria	Coriobacteriia	Coriobacteriales	Coriobacteriaceae	Adlercreutzia		NA	0	1.03467	0.637551	1.67915	0.89027	0.952877	OTU	16S
Firmicutes	Clostridia	Clostridiales	Ruminococcaceae	NA	NA	NA	0	1.03288	0.660213	1.6159	0.887337	0.952877	OTU	16S
Firmicutes	Clostridia	Clostridiales	Lachnospiraceae	Blautia		NA	0	1.37663	0.889335	2.13093	0.151606	0.435711	OTU	16S
Firmicutes	Clostridia	Clostridiales	Lachnospiraceae	NA	NA	NA	0	1.05242	0.611385	1.81161	0.853712	0.940167	OTU	16S
Firmicutes	Clostridia	Clostridiales	Lachnospiraceae			NA	0	1.46739	0.875032	2.46074	0.145978	0.435711	OTU	16S
Firmicutes	Clostridia	Clostridiales	Lachnospiraceae	Clostridium	hathewayi	NA	0	1.69716	1.05847	2.72125	0.028099	0.327999	OTU	16S
Firmicutes	Bacilli	Lactobacillales	Streptococcaceae	Lactococcus		NA	0	1.14512	0.703398	1.86424	0.585752	0.799695	OTU	16S
Bacteroidetes	Bacteroidia	Bacteroidales	Rikenellaceae			NA	0	1.05883	0.777587	1.44179	0.716664	0.888206	OTU	16S
Firmicutes	Clostridia	Clostridiales	Lachnospiraceae	Roseburia		NA	0	1.01109	0.774388	1.32015	0.935376	0.963307	OTU	16S
Firmicutes	Clostridia	Clostridiales	Lachnospiraceae	Roseburia	faecis	NA	0	1.16217	0.891357	1.51525	0.266866	0.599578	OTU	16S
Bacteroidetes	Bacteroidia	Bacteroidales	Rikenellaceae			NA	0	1.08551	0.8074	1.45942	0.586901	0.799695	OTU	16S
Firmicutes	Clostridia	Clostridiales	Ruminococcaceae	Oscillospira		NA	0	3.93655	1.31414	11.7921	0.0143637	0.327999	OTU	16S
Firmicutes	Erysipelotrichi	Erysipelotrichales	Erysipelotrichaceae			NA	0	2.1174	1.16785	3.839	0.0134691	0.327999	OTU	16S
Firmicutes	Clostridia	Clostridiales	Lachnospiraceae			NA	0	1.54979	0.645586	3.72041	0.326799	0.652244	OTU	16S
Firmicutes	Clostridia	Clostridiales	Lachnospiraceae	NA	NA	NA	0	1.40463	0.901981	2.1874	0.132707	0.423887	OTU	16S
Firmicutes	Clostridia	Clostridiales	Ruminococcaceae	Ruminococcus		NA	0	1.63567	0.908026	2.9464	0.101279	0.383969	OTU	16S
Firmicutes	Clostridia	Clostridiales	Lachnospiraceae	Blautia		NA	0	1.23767	0.860003	1.78119	0.250966	0.593033	OTU	16S
Firmicutes	Clostridia	Clostridiales	Lachnospiraceae			NA	0	1.30298	0.721962	2.35157	0.379654	0.677663	OTU	16S
Firmicutes	Clostridia	Clostridiales	Ruminococcaceae	Oscillospira		NA	0	1.24128	0.847292	1.81846	0.267246	0.599578	OTU	16S
Firmicutes	Clostridia	Clostridiales	Lachnospiraceae	Blautia	producta	NA	0	1.23145	0.891376	1.70127	0.206723	0.512408	OTU	16S
Firmicutes	Clostridia	Clostridiales	Ruminococcaceae	Ruminococcus		NA	0	1.07721	0.606493	1.91327	0.799669	0.940167	OTU	16S
Firmicutes	Erysipelotrichi	Erysipelotrichales	Erysipelotrichaceae			NA	0	1.81786	0.978779	3.37627	0.0584786	0.360955	OTU	16S
Firmicutes	Clostridia	Clostridiales	Ruminococcaceae	Oscillospira		NA	0	1.91678	0.81178	4.52593	0.13773	0.42788	OTU	16S
Bacteroidetes	Bacteroidia	Bacteroidales	Porphyromonadaceae	Parabacteroides		NA	0	1.12014	0.873067	1.43713	0.372209	0.677537	OTU	16S
Firmicutes	Clostridia	Clostridiales	Ruminococcaceae	Oscillospira		NA	0	1.11349	0.800209	1.54941	0.523652	0.782121	OTU	16S
Bacteroidetes	Bacteroidia	Bacteroidales	Bacteroidaceae	Bacteroides		NA	0	1.10475	0.872942	1.39811	0.407056	0.691582	OTU	16S
Firmicutes	Clostridia	Clostridiales	Ruminococcaceae			NA	0	1.13913	0.883753	1.4683	0.314507	0.652244	OTU	16S
Firmicutes	Clostridia	Clostridiales	Ruminococcaceae	Faecalibacterium	prausnitzii	NA	0	1.28241	0.627586	2.62047	0.495095	0.749582	OTU	16S
Proteobacteria	Deltaproteobacteria	Desulfovibrionales	Desulfovibrionaceae	Bilophila		NA	0	1.52698	1.012	2.30403	0.043714	0.327999	OTU	16S
Actinobacteria	Coriobacteriia	Coriobacteriales	Coriobacteriaceae	Collinsella	aerofaciens	NA	0	1.02729	0.741041	1.42412	0.87163	0.949018	OTU	16S
Bacteroidetes	Bacteroidia	Bacteroidales	Rikenellaceae			NA	0	1.09534	0.776492	1.54511	0.6039	0.812594	OTU	16S
Firmicutes	Erysipelotrichi	Erysipelotrichales	Erysipelotrichaceae	Holdemania		NA	0	1.00088	0.618109	1.62069	0.99714	0.999489	OTU	16S
Bacteroidetes	Bacteroidia	Bacteroidales	Porphyromonadaceae	Parabacteroides	distasonis	NA	0	1.1675	0.851452	1.60085	0.336289	0.652857	OTU	16S
Firmicutes	Clostridia	Clostridiales	Ruminococcaceae	Ruminococcus		NA	0	1.39044	0.884393	2.18606	0.15334	0.435711	OTU	16S
Firmicutes	Erysipelotrichi	Erysipelotrichales	Erysipelotrichaceae	Coprobacillus		NA	0	1.66052	0.967319	2.85049	0.065845	0.374192	OTU	16S
Firmicutes	Clostridia	Clostridiales	Ruminococcaceae	Oscillospira		NA	0	1.26748	0.766059	2.09711	0.356185	0.658812	OTU	16S
Actinobacteria	Coriobacteriia	Coriobacteriales	Coriobacteriaceae	Eggerthella	lenta	NA	0	1.15082	0.715035	1.8522	0.562893	0.799695	OTU	16S
Bacteroidetes	Bacteroidia	Bacteroidales	Bacteroidaceae	Bacteroides	fragilis	NA	0	1.13879	0.877923	1.47716	0.327522	0.652244	OTU	16S
Firmicutes	Clostridia	Clostridiales	Lachnospiraceae	Dorea		NA	0	1.42279	0.774862	2.6125	0.255408	0.595101	OTU	16S
Firmicutes	Clostridia	Clostridiales	Ruminococcaceae	Oscillospira		NA	0	1.4529	0.695618	3.0346	0.320167	0.652244	OTU	16S
Firmicutes	Clostridia	Clostridiales	Lachnospiraceae			NA	0	1.72207	1.00983	2.93667	0.0459426	0.327999	OTU	16S
Firmicutes	Clostridia	Clostridiales	Lachnospiraceae	[Ruminococcus]	torques	NA	0	1.31958	0.869811	2.00191	0.192206	0.499992	OTU	16S
Firmicutes	Clostridia	Clostridiales	Lachnospiraceae	[Ruminococcus]	gnavus	NA	0	1.43519	0.99986	2.06006	0.0500845	0.343226	OTU	16S
Bacteroidetes	Bacteroidia	Bacteroidales	Bacteroidaceae	Bacteroides	NA	NA	0	1.131	0.852365	1.50071	0.393633	0.689598	OTU	16S
Firmicutes	Clostridia	Clostridiales	Ruminococcaceae	Anaerotruncus		NA	0	1.21353	0.819831	1.79628	0.333449	0.652857	OTU	16S
Firmicutes	Clostridia	Clostridiales	Peptostreptococcaceae			NA	0	1.2461	0.82821	1.87486	0.29113	0.628085	OTU	16S
Firmicutes	Clostridia	Clostridiales	[Mogibacteriaceae]			NA	0	1.70753	0.951676	3.0637	0.072824	0.383969	OTU	16S
Firmicutes	Clostridia	Clostridiales	Lachnospiraceae	Lachnospira		NA	0	1.03085	0.751388	1.41425	0.850618	0.940167	OTU	16S
Firmicutes	Clostridia	Clostridiales	Ruminococcaceae	Oscillospira		NA	0	1.16389	0.676958	2.00108	0.583057	0.799695	OTU	16S
Firmicutes	Clostridia	Clostridiales	Lachnospiraceae			NA	0	1.05941	0.725032	1.548	0.765498	0.919387	OTU	16S
Bacteroidetes	Bacteroidia	Bacteroidales	Bacteroidaceae	Bacteroides		NA	0	1.32398	1.01845	1.72116	0.0360296	0.327999	OTU	16S
Firmicutes	Clostridia	Clostridiales	Lachnospiraceae	Dorea		NA	0	1.55784	0.841253	2.88482	0.158502	0.439654	OTU	16S
Firmicutes	Clostridia	Clostridiales	Lachnospiraceae			NA	0	1.0523	0.685412	1.61557	0.815715	0.940167	OTU	16S
Firmicutes	Clostridia	Clostridiales	Lachnospiraceae	Coprococcus		NA	0	1.20105	0.653075	2.20882	0.555628	0.799695	OTU	16S
Firmicutes	Clostridia	Clostridiales	Ruminococcaceae			NA	0	1.14921	0.661426	1.99673	0.621706	0.818403	OTU	16S
Firmicutes	Clostridia	Clostridiales	Ruminococcaceae	Oscillospira		NA	0	1.51607	0.935226	2.45767	0.0913534	0.383969	OTU	16S
Firmicutes	Clostridia	Clostridiales	Lachnospiraceae	NA	NA	NA	0	1.27843	0.918535	1.77934	0.14533	0.435711	OTU	16S
Firmicutes	Clostridia	Clostridiales	Lachnospiraceae	[Ruminococcus]		NA	0	1.22994	0.730317	2.07137	0.436423	0.706156	OTU	16S
Bacteroidetes	Bacteroidia	Bacteroidales	Bacteroidaceae	Bacteroides		NA	0	1.45029	1.05035	2.00252	0.0239206	0.327999	OTU	16S
Firmicutes	Clostridia	Clostridiales	Ruminococcaceae			NA	0	1.43541	0.71109	2.89754	0.313168	0.652244	OTU	16S
Firmicutes	Clostridia	Clostridiales	Ruminococcaceae	Oscillospira		NA	0	2.39333	1.20494	4.75376	0.0126858	0.327999	OTU	16S
Firmicutes	Clostridia	Clostridiales	Ruminococcaceae	Anaerotruncus		NA	0	1.05234	0.598231	1.85117	0.859466	0.940167	OTU	16S
Bacteroidetes	Bacteroidia	Bacteroidales	Porphyromonadaceae	Parabacteroides	distasonis	NA	0	1.07204	0.699001	1.64416	0.749868	0.905281	OTU	16S
Firmicutes	Clostridia	Clostridiales	Ruminococcaceae			NA	0	1.19685	0.770019	1.86028	0.424535	0.696867	OTU	16S
Firmicutes	Clostridia	Clostridiales	Lachnospiraceae			NA	0	1.56286	0.979124	2.49459	0.0612659	0.366025	OTU	16S
Firmicutes	Clostridia	Clostridiales	Lachnospiraceae	Coprococcus		NA	0	1.051	0.641005	1.72322	0.843702	0.940167	OTU	16S
Firmicutes	Clostridia	Clostridiales	Ruminococcaceae	Ruminococcus		NA	0	1.17942	0.766973	1.81367	0.452272	0.721777	OTU	16S
Firmicutes	Clostridia	Clostridiales	Ruminococcaceae			NA	0	1.07668	0.737356	1.57216	0.702074	0.884234	OTU	16S
Firmicutes	Clostridia	Clostridiales	Ruminococcaceae	Oscillospira		NA	0	1.32991	0.74433	2.37618	0.335625	0.652857	OTU	16S
Firmicutes	Clostridia	Clostridiales	Lachnospiraceae	NA	NA	NA	0	1.47334	0.990131	2.19236	0.0559931	0.360955	OTU	16S
Firmicutes	Clostridia	Clostridiales	Lachnospiraceae			NA	0	1.03693	0.736977	1.45898	0.835088	0.940167	OTU	16S
Bacteroidetes	Bacteroidia	Bacteroidales	Rikenellaceae			NA	0	1.4018	0.817004	2.40519	0.22011	0.534226	OTU	16S
Firmicutes	Clostridia	Clostridiales	Lachnospiraceae			NA	0	1.00774	0.73197	1.3874	0.962321	0.974873	OTU	16S
Bacteroidetes	Bacteroidia	Bacteroidales	Rikenellaceae			NA	0	1.00921	0.738414	1.37932	0.954116	0.970782	OTU	16S
Proteobacteria	Deltaproteobacteria	Desulfovibrionales	Desulfovibrionaceae	Desulfovibrio		NA	0	1.08431	0.7456	1.5769	0.671836	0.860098	OTU	16S
Firmicutes	Bacilli	Turicibacterales	Turicibacteraceae	Turicibacter		NA	0	1.33972	0.721096	2.48905	0.354768	0.658812	OTU	16S
Bacteroidetes	Bacteroidia	Bacteroidales	Bacteroidaceae	Bacteroides	ovatus	NA	0	1.10522	0.882777	1.38372	0.382894	0.677663	OTU	16S
Firmicutes	Clostridia	Clostridiales	Lachnospiraceae	Coprococcus		NA	0	1.09461	0.677631	1.76817	0.711784	0.886876	OTU	16S
Firmicutes	Clostridia	Clostridiales	Lachnospiraceae	[Ruminococcus]	gnavus	NA	496	9.81504	1.88761	51.0354	0.00662132	0.136289	Species	16S
Firmicutes	Clostridia	Clostridiales	Ruminococcaceae	Faecalibacterium	prausnitzii	NA	492	0.48152	0.279173	0.830528	0.00859704	0.136289	Species	16S
Firmicutes	Clostridia	Clostridiales	Lachnospiraceae	Clostridium	hathewayi	NA	492	1.73349	1.06717	2.81586	0.0262403	0.239442	Species	16S
Firmicutes	Clostridia	Clostridiales	Lachnospiraceae	Coprococcus	eutactus	NA	488	0.298624	0.11736	0.759856	0.0112019	0.136289	Species	16S
Proteobacteria	Gammaproteobacteria	Pasteurellales	Pasteurellaceae	Haemophilus	parainfluenzae	NA	89	0.839153	0.575474	1.22365	0.362181	0.644859	Species	16S
Bacteroidetes	Bacteroidia	Bacteroidales	Bacteroidaceae	Bacteroides	ovatus	NA	89	2.14151	0.920366	4.98287	0.0771611	0.375517	Species	16S
Bacteroidetes	Bacteroidia	Bacteroidales	Rikenellaceae	Alistipes	indistinctus	NA	54	1.24517	0.855135	1.8131	0.252741	0.533583	Species	16S
Actinobacteria	Coriobacteriia	Coriobacteriales	Coriobacteriaceae	Collinsella	aerofaciens	NA	42	1.04414	0.736005	1.48128	0.808716	0.978865	Species	16S
Actinobacteria	Coriobacteriia	Coriobacteriales	Coriobacteriaceae	Eggerthella	lenta	NA	9	1.15635	0.729032	1.83412	0.537099	0.834218	Species	16S
Proteobacteria	Gammaproteobacteria	Enterobacteriales	Enterobacteriaceae	Escherichia	coli	NA	5	0.947529	0.726957	1.23503	0.690149	0.978865	Species	16S
Bacteroidetes	Bacteroidia	Bacteroidales	Bacteroidaceae	Bacteroides	caccae	NA	2	1.03503	0.667192	1.60568	0.877848	0.978865	Species	16S
Firmicutes	Clostridia	Clostridiales	Ruminococcaceae	Ruminococcus	bromii	NA	1	1.02353	0.796467	1.31533	0.855782	0.978865	Species	16S
Firmicutes	Clostridia	Clostridiales	Lachnospiraceae	Blautia	obeum	NA	0	0.90337	0.656944	1.24223	0.531771	0.834218	Species	16S
Firmicutes	Clostridia	Clostridiales	Lachnospiraceae	Dorea	formicigenerans	NA	0	0.909951	0.620562	1.33429	0.628947	0.918263	Species	16S
Firmicutes	Clostridia	Clostridiales	Lachnospiraceae	Roseburia	faecis	NA	0	0.874406	0.685514	1.11535	0.279763	0.567296	Species	16S
Firmicutes	Clostridia	Clostridiales	Veillonellaceae	Veillonella	dispar	NA	0	0.681777	0.377553	1.23114	0.20395	0.513392	Species	16S
Verrucomicrobia	Verrucomicrobiae	Verrucomicrobiales	Verrucomicrobiaceae	Akkermansia	muciniphila	NA	0	0.968751	0.705474	1.33028	0.844446	0.978865	Species	16S
Bacteroidetes	Bacteroidia	Bacteroidales	Bacteroidaceae	Bacteroides	fragilis	NA	0	1.14597	0.865311	1.51765	0.341791	0.639762	Species	16S
Bacteroidetes	Bacteroidia	Bacteroidales	Bacteroidaceae	Bacteroides	uniformis	NA	0	2.25868	0.772155	6.60699	0.136794	0.4993	Species	16S
Bacteroidetes	Bacteroidia	Bacteroidales	Porphyromonadaceae	Parabacteroides	distasonis	NA	0	1.34731	0.859055	2.11306	0.194171	0.507996	Species	16S
Firmicutes	Clostridia	Clostridiales	Lachnospiraceae	[Ruminococcus]	torques	NA	0	1.29783	0.86005	1.95843	0.214302	0.521469	Species	16S
Firmicutes	Clostridia	Clostridiales	Lachnospiraceae	Blautia	producta	NA	0	1.22105	0.795088	1.87521	0.361556	0.644859	Species	16S
Firmicutes	Clostridia	Clostridiales	Lachnospiraceae	Coprococcus	catus	NA	0	1.01718	0.661998	1.56292	0.938058	0.978865	Species	16S
Firmicutes	Erysipelotrichi	Erysipelotrichales	Erysipelotrichaceae	[Eubacterium]	dolichum	NA	0	2.11511	1.05159	4.25424	0.0356338	0.246028	Species	16S
Firmicutes	Clostridia	Clostridiales	Eubacteriaceae	Eubacterium	NA	NA	382	0.479737	0.283139	0.812843	0.0063289	0.217053	Genus	Shotgun
Bacteroidetes	Bacteroidia	Bacteroidales	Bacteroidaceae	Bacteroides	NA	NA	382	7.9245	1.47902	42.4589	0.0156491	0.230393	Genus	Shotgun
Actinobacteria	Actinobacteria	Actinomycetales	Micrococcaceae	Rothia	NA	NA	380	0.577236	0.383724	0.868337	0.00834819	0.217053	Genus	Shotgun
Firmicutes	Negativicutes	Selenomonadales	Veillonellaceae	Veillonella	NA	NA	372	0.716844	0.544414	0.943888	0.0177226	0.230393	Genus	Shotgun
Bacteroidetes	Bacteroidia	Bacteroidales	Porphyromonadaceae	Barnesiella	NA	NA	310	0.795016	0.627119	1.00786	0.0580545	0.419659	Genus	Shotgun
Actinobacteria	Actinobacteria	Coriobacteriales	Coriobacteriaceae	Adlercreutzia	NA	NA	188	0.731491	0.515967	1.03704	0.0791297	0.432653	Genus	Shotgun
Proteobacteria	Gammaproteobacteria	Enterobacteriales	Enterobacteriaceae	Escherichia	NA	NA	164	0.917727	0.765917	1.09963	0.352061	0.55167	Genus	Shotgun
Bacteroidetes	Bacteroidia	Bacteroidales	Prevotellaceae	Prevotella	NA	NA	110	0.829099	0.668638	1.02807	0.0876802	0.432653	Genus	Shotgun
Bacteroidetes	Bacteroidia	Bacteroidales	Prevotellaceae	Paraprevotella	NA	NA	85	0.816929	0.602594	1.1075	0.192795	0.478445	Genus	Shotgun
Firmicutes	Clostridia	Clostridiales	Lachnospiraceae	Butyrivibrio	NA	NA	14	0.86193	0.638609	1.16334	0.331489	0.55167	Genus	Shotgun
Proteobacteria	Gammaproteobacteria	Pasteurellales	Pasteurellaceae	Haemophilus	NA	NA	14	0.757724	0.529136	1.08506	0.129929	0.478445	Genus	Shotgun
Firmicutes	Clostridia	Clostridiales	Lachnospiraceae	Dorea	NA	NA	14	1.36184	0.779459	2.37937	0.277999	0.519827	Genus	Shotgun
Firmicutes	Clostridia	Clostridiales	Ruminococcaceae	Subdoligranulum	NA	NA	14	1.84944	0.601803	5.68364	0.283069	0.519827	Genus	Shotgun
Firmicutes	Erysipelotrichia	Erysipelotrichales	Erysipelotrichaceae	Holdemania	NA	NA	9	0.774184	0.527122	1.13704	0.191856	0.478445	Genus	Shotgun
Actinobacteria	Actinobacteria	Bifidobacteriales	Bifidobacteriaceae	Bifidobacterium	NA	NA	9	1.16614	0.889686	1.52849	0.265569	0.519827	Genus	Shotgun
Bacteroidetes	Bacteroidia	Bacteroidales	Porphyromonadaceae	Parabacteroides	NA	NA	7	0.69561	0.364183	1.32865	0.271622	0.519827	Genus	Shotgun
Proteobacteria	Betaproteobacteria	Burkholderiales	Sutterellaceae	Sutterella	NA	NA	6	0.805942	0.582318	1.11544	0.193218	0.478445	Genus	Shotgun
Actinobacteria	Actinobacteria	Coriobacteriales	Coriobacteriaceae	Gordonibacter	NA	NA	2	1.01372	0.776189	1.32393	0.92034	0.968777	Genus	Shotgun
Actinobacteria	Actinobacteria	Coriobacteriales	Coriobacteriaceae	Collinsella	NA	NA	0	0.93504	0.750274	1.16531	0.549851	0.697372	Genus	Shotgun
Bacteroidetes	Bacteroidia	Bacteroidales	Porphyromonadaceae	Coprobacter	NA	NA	0	0.97627	0.761435	1.25172	0.849785	0.940188	Genus	Shotgun
Bacteroidetes	Bacteroidia	Bacteroidales	Porphyromonadaceae	Odoribacter	NA	NA	0	0.877511	0.640781	1.2017	0.415312	0.617036	Genus	Shotgun
Firmicutes	Bacilli	Lactobacillales	Lactobacillaceae	Lactobacillus	NA	NA	0	0.863235	0.629746	1.18329	0.360707	0.55167	Genus	Shotgun
Firmicutes	Bacilli	Lactobacillales	Streptococcaceae	Lactococcus	NA	NA	0	0.957502	0.742664	1.23449	0.737627	0.87174	Genus	Shotgun
Firmicutes	Bacilli	Lactobacillales	Streptococcaceae	Streptococcus	NA	NA	0	0.744961	0.520154	1.06693	0.108163	0.432653	Genus	Shotgun
Firmicutes	Clostridia	Clostridiales	Lachnospiraceae	Coprococcus	NA	NA	0	0.876144	0.721875	1.06338	0.180865	0.478445	Genus	Shotgun
Firmicutes	Clostridia	Clostridiales	Lachnospiraceae	Roseburia	NA	NA	0	0.617652	0.346742	1.10022	0.101893	0.432653	Genus	Shotgun
Firmicutes	Clostridia	Clostridiales	Ruminococcaceae	Anaerotruncus	NA	NA	0	0.942781	0.726045	1.22422	0.65842	0.796229	Genus	Shotgun
Firmicutes	Clostridia	Clostridiales	Ruminococcaceae	Faecalibacterium	NA	NA	0	0.740191	0.538009	1.01835	0.0645629	0.419659	Genus	Shotgun
Firmicutes	Clostridia	Clostridiales	Ruminococcaceae	Ruminococcus	NA	NA	0	0.911618	0.694507	1.1966	0.504934	0.673245	Genus	Shotgun
Firmicutes	Negativicutes	Selenomonadales	Veillonellaceae	Dialister	NA	NA	0	0.993852	0.819138	1.20583	0.950147	0.968777	Genus	Shotgun
Proteobacteria	Betaproteobacteria	Burkholderiales	Oxalobacteraceae	Oxalobacter	NA	NA	0	0.990995	0.752049	1.30586	0.948763	0.968777	Genus	Shotgun
Proteobacteria	Betaproteobacteria	Burkholderiales	Sutterellaceae	Parasutterella	NA	NA	0	0.991836	0.786276	1.25114	0.944844	0.968777	Genus	Shotgun
Verrucomicrobia	Verrucomicrobiae	Verrucomicrobiales	Verrucomicrobiaceae	Akkermansia	NA	NA	0	0.968141	0.728495	1.28662	0.82343	0.930834	Genus	Shotgun
Actinobacteria	Actinobacteria	Coriobacteriales	Coriobacteriaceae	Eggerthella	NA	NA	0	1.10279	0.834788	1.45683	0.490958	0.671837	Genus	Shotgun
Bacteroidetes	Bacteroidia	Bacteroidales	Rikenellaceae	Alistipes	NA	NA	0	1.14318	0.635977	2.05487	0.654696	0.796229	Genus	Shotgun
Firmicutes	Clostridia	Clostridiales	Clostridiaceae	Clostridium	NA	NA	0	1.84145	0.709001	4.78269	0.209917	0.494665	Genus	Shotgun
Firmicutes	Clostridia	Clostridiales	Clostridiales_noname	Flavonifractor	NA	NA	0	1.12658	0.774805	1.63808	0.532578	0.692352	Genus	Shotgun
Firmicutes	Clostridia	Clostridiales	Lachnospiraceae	Anaerostipes	NA	NA	0	1.20597	0.893689	1.62738	0.220615	0.494665	Genus	Shotgun
Firmicutes	Clostridia	Clostridiales	Lachnospiraceae	Blautia	NA	NA	0	2.57455	1.11234	5.9589	0.0271989	0.282868	Genus	Shotgun
Firmicutes	Clostridia	Clostridiales	Oscillospiraceae	Oscillibacter	NA	NA	0	2.1124	0.752645	5.92876	0.155519	0.478445	Genus	Shotgun
Firmicutes	Erysipelotrichia	Erysipelotrichales	Erysipelotrichaceae	Coprobacillus	NA	NA	0	1.22692	0.957234	1.57258	0.10634	0.432653	Genus	Shotgun
Proteobacteria	Deltaproteobacteria	Desulfovibrionales	Desulfovibrionaceae	Bilophila	NA	NA	0	1.21027	0.917783	1.59598	0.176328	0.478445	Genus	Shotgun
Proteobacteria	Deltaproteobacteria	Desulfovibrionales	Desulfovibrionaceae	Desulfovibrio	NA	NA	0	1.13998	0.88744	1.46438	0.305184	0.528985	Genus	Shotgun
Firmicutes	Clostridia	Clostridiales	Lachnospiraceae	Lachnospiraceae_noname	Lachnospiraceae_bacterium_3_1_46FAA	NA	500	0.551127	0.375632	0.808614	0.00231817	0.194284	Species	Shotgun
Bacteroidetes	Bacteroidia	Bacteroidales	Bacteroidaceae	Bacteroides	Bacteroides_dorei	NA	500	16.1341	2.3887	108.975	0.00432467	0.194284	Species	Shotgun
Firmicutes	Bacilli	Lactobacillales	Streptococcaceae	Streptococcus	Streptococcus_anginosus	NA	495	0.550303	0.347373	0.87178	0.0109409	0.194284	Species	Shotgun
Bacteroidetes	Bacteroidia	Bacteroidales	Porphyromonadaceae	Parabacteroides	Parabacteroides_goldsteinii	NA	494	0.828203	0.69085	0.992865	0.0416104	0.214987	Species	Shotgun
Firmicutes	Erysipelotrichia	Erysipelotrichales	Erysipelotrichaceae	Erysipelotrichaceae_noname	Erysipelotrichaceae_bacterium_6_1_45	NA	494	1.77025	1.06699	2.93703	0.0270343	0.200418	Species	Shotgun
Bacteroidetes	Bacteroidia	Bacteroidales	Prevotellaceae	Prevotella	Prevotella_stercorea	NA	491	0.693462	0.511597	0.939976	0.0183298	0.194284	Species	Shotgun
Firmicutes	Bacilli	Lactobacillales	Streptococcaceae	Streptococcus	Streptococcus_sanguinis	NA	489	0.456393	0.253923	0.820306	0.0087377	0.194284	Species	Shotgun
Bacteroidetes	Bacteroidia	Bacteroidales	Bacteroidaceae	Bacteroides	Bacteroides_ovatus	NA	489	4.33437	1.36481	13.7651	0.0128636	0.194284	Species	Shotgun
Bacteroidetes	Bacteroidia	Bacteroidales	Rikenellaceae	Alistipes	Alistipes_finegoldii	NA	486	1.19307	0.93985	1.51452	0.146966	0.39617	Species	Shotgun
Firmicutes	Clostridia	Clostridiales	Eubacteriaceae	Eubacterium	Eubacterium_rectale	NA	474	0.69642	0.503669	0.962934	0.0286357	0.200418	Species	Shotgun
Firmicutes	Clostridia	Clostridiales	Lachnospiraceae	Blautia	Blautia_producta	NA	474	1.91051	1.12579	3.24221	0.0164359	0.194284	Species	Shotgun
Firmicutes	Clostridia	Clostridiales	Peptostreptococcaceae	Peptostreptococcaceae_noname	Clostridium_bartlettii	NA	443	1.31019	0.995358	1.72459	0.0540028	0.247524	Species	Shotgun
Bacteroidetes	Bacteroidia	Bacteroidales	Rikenellaceae	Alistipes	Alistipes_putredinis	NA	332	0.798699	0.620537	1.02801	0.0809058	0.308299	Species	Shotgun
Bacteroidetes	Bacteroidia	Bacteroidales	Bacteroidaceae	Bacteroides	Bacteroides_massiliensis	NA	165	1.5659	1.08081	2.26872	0.0177498	0.194284	Species	Shotgun
Firmicutes	Clostridia	Clostridiales	Lachnospiraceae	Lachnospiraceae_noname	Lachnospiraceae_bacterium_2_1_58FAA	NA	119	0.732903	0.551822	0.973405	0.0318597	0.206065	Species	Shotgun
Firmicutes	Clostridia	Clostridiales	Eubacteriaceae	Eubacterium	Eubacterium_siraeum	NA	27	0.742803	0.574504	0.960405	0.0233171	0.200418	Species	Shotgun
Actinobacteria	Actinobacteria	Actinomycetales	Micrococcaceae	Rothia	Rothia_mucilaginosa	NA	16	0.589637	0.376455	0.923542	0.0210307	0.200418	Species	Shotgun
Bacteroidetes	Bacteroidia	Bacteroidales	Bacteroidaceae	Bacteroides	Bacteroides_thetaiotaomicron	NA	3	0.780683	0.625028	0.975103	0.0290929	0.200418	Species	Shotgun
Bacteroidetes	Bacteroidia	Bacteroidales	Porphyromonadaceae	Barnesiella	Barnesiella_intestinihominis	NA	3	0.791082	0.622129	1.00592	0.0558926	0.247524	Species	Shotgun
Bacteroidetes	Bacteroidia	Bacteroidales	Bacteroidaceae	Bacteroides	Bacteroides_salyersiae	NA	3	1.10975	0.916163	1.34424	0.287005	0.546305	Species	Shotgun
Actinobacteria	Actinobacteria	Bifidobacteriales	Bifidobacteriaceae	Bifidobacterium	Bifidobacterium_adolescentis	NA	0	0.841971	0.650639	1.08957	0.19094	0.455319	Species	Shotgun
Actinobacteria	Actinobacteria	Coriobacteriales	Coriobacteriaceae	Adlercreutzia	Adlercreutzia_equolifaciens	NA	0	0.731632	0.517058	1.03525	0.0776693	0.308299	Species	Shotgun
Actinobacteria	Actinobacteria	Coriobacteriales	Coriobacteriaceae	Collinsella	Collinsella_aerofaciens	NA	0	0.863306	0.685544	1.08716	0.211463	0.468239	Species	Shotgun
Bacteroidetes	Bacteroidia	Bacteroidales	Bacteroidaceae	Bacteroides	Bacteroides_caccae	NA	0	0.929297	0.716145	1.20589	0.581212	0.800781	Species	Shotgun
Bacteroidetes	Bacteroidia	Bacteroidales	Bacteroidaceae	Bacteroides	Bacteroides_eggerthii	NA	0	0.744416	0.581941	0.952253	0.0188017	0.194284	Species	Shotgun
Bacteroidetes	Bacteroidia	Bacteroidales	Bacteroidaceae	Bacteroides	Bacteroides_faecis	NA	0	0.949081	0.702001	1.28312	0.734101	0.910286	Species	Shotgun
Bacteroidetes	Bacteroidia	Bacteroidales	Bacteroidaceae	Bacteroides	Bacteroides_stercoris	NA	0	0.832417	0.593627	1.16726	0.287615	0.546305	Species	Shotgun
Bacteroidetes	Bacteroidia	Bacteroidales	Bacteroidaceae	Bacteroides	Bacteroides_vulgatus	NA	0	0.78902	0.463469	1.34324	0.382696	0.600688	Species	Shotgun
Bacteroidetes	Bacteroidia	Bacteroidales	Bacteroidaceae	Bacteroides	Bacteroides_xylanisolvens	NA	0	0.77321	0.56777	1.05299	0.102608	0.344095	Species	Shotgun
Bacteroidetes	Bacteroidia	Bacteroidales	Bacteroidales_noname	Bacteroidales_noname	Bacteroidales_bacterium_ph8	NA	0	0.998253	0.810762	1.2291	0.986856	0.992703	Species	Shotgun
Bacteroidetes	Bacteroidia	Bacteroidales	Porphyromonadaceae	Coprobacter	Coprobacter_fastidiosus	NA	0	0.97336	0.756718	1.25202	0.833506	0.952907	Species	Shotgun
Bacteroidetes	Bacteroidia	Bacteroidales	Porphyromonadaceae	Odoribacter	Odoribacter_splanchnicus	NA	0	0.986238	0.695404	1.3987	0.938037	0.98177	Species	Shotgun
Bacteroidetes	Bacteroidia	Bacteroidales	Porphyromonadaceae	Parabacteroides	Parabacteroides_merdae	NA	0	0.987782	0.833364	1.17081	0.88728	0.98177	Species	Shotgun
Bacteroidetes	Bacteroidia	Bacteroidales	Rikenellaceae	Alistipes	Alistipes_onderdonkii	NA	0	0.932087	0.679969	1.27769	0.662058	0.882744	Species	Shotgun
Bacteroidetes	Bacteroidia	Bacteroidales	Rikenellaceae	Alistipes	Alistipes_senegalensis	NA	0	0.971522	0.74746	1.26275	0.829004	0.952907	Species	Shotgun
Bacteroidetes	Bacteroidia	Bacteroidales	Rikenellaceae	Alistipes	Alistipes_shahii	NA	0	0.976062	0.804605	1.18406	0.805809	0.952907	Species	Shotgun
Firmicutes	Bacilli	Lactobacillales	Streptococcaceae	Lactococcus	Lactococcus_lactis	NA	0	0.957107	0.746405	1.22729	0.729663	0.910286	Species	Shotgun
Firmicutes	Bacilli	Lactobacillales	Streptococcaceae	Streptococcus	Streptococcus_parasanguinis	NA	0	0.913864	0.713726	1.17012	0.475087	0.699909	Species	Shotgun
Firmicutes	Bacilli	Lactobacillales	Streptococcaceae	Streptococcus	Streptococcus_thermophilus	NA	0	0.783287	0.566063	1.08387	0.140486	0.387116	Species	Shotgun
Firmicutes	Clostridia	Clostridiales	Clostridiaceae	Clostridium	Clostridium_citroniae	NA	0	0.986604	0.73183	1.33007	0.929487	0.98177	Species	Shotgun
Firmicutes	Clostridia	Clostridiales	Eubacteriaceae	Eubacterium	Eubacterium_eligens	NA	0	0.929044	0.769843	1.12117	0.442829	0.666728	Species	Shotgun
Firmicutes	Clostridia	Clostridiales	Eubacteriaceae	Eubacterium	Eubacterium_hallii	NA	0	0.857905	0.632086	1.1644	0.325418	0.546305	Species	Shotgun
Firmicutes	Clostridia	Clostridiales	Eubacteriaceae	Eubacterium	Eubacterium_ramulus	NA	0	0.768218	0.550798	1.07146	0.120333	0.364405	Species	Shotgun
Firmicutes	Clostridia	Clostridiales	Eubacteriaceae	Eubacterium	Eubacterium_sp_3_1_31	NA	0	0.88458	0.694616	1.12649	0.320068	0.546305	Species	Shotgun
Firmicutes	Clostridia	Clostridiales	Eubacteriaceae	Eubacterium	Eubacterium_ventriosum	NA	0	0.858903	0.658686	1.11998	0.26134	0.539718	Species	Shotgun
Firmicutes	Clostridia	Clostridiales	Lachnospiraceae	Blautia	Ruminococcus_obeum	NA	0	0.837732	0.589102	1.1913	0.324324	0.546305	Species	Shotgun
Firmicutes	Clostridia	Clostridiales	Lachnospiraceae	Coprococcus	Coprococcus_comes	NA	0	0.895697	0.761217	1.05393	0.184469	0.455319	Species	Shotgun
Firmicutes	Clostridia	Clostridiales	Lachnospiraceae	Dorea	Dorea_formicigenerans	NA	0	0.894396	0.722031	1.10791	0.306875	0.546305	Species	Shotgun
Firmicutes	Clostridia	Clostridiales	Lachnospiraceae	Lachnospiraceae_noname	Lachnospiraceae_bacterium_1_1_57FAA	NA	0	0.89375	0.685823	1.16472	0.405735	0.62889	Species	Shotgun
Firmicutes	Clostridia	Clostridiales	Lachnospiraceae	Lachnospiraceae_noname	Lachnospiraceae_bacterium_5_1_63FAA	NA	0	0.715082	0.524523	0.974872	0.0339262	0.206065	Species	Shotgun
Firmicutes	Clostridia	Clostridiales	Lachnospiraceae	Lachnospiraceae_noname	Lachnospiraceae_bacterium_7_1_58FAA	NA	0	0.787272	0.504193	1.22928	0.292789	0.546305	Species	Shotgun
Firmicutes	Clostridia	Clostridiales	Lachnospiraceae	Roseburia	Roseburia_hominis	NA	0	0.834481	0.670591	1.03843	0.104803	0.344095	Species	Shotgun
Firmicutes	Clostridia	Clostridiales	Lachnospiraceae	Roseburia	Roseburia_intestinalis	NA	0	0.81404	0.653264	1.01439	0.0668371	0.27626	Species	Shotgun
Firmicutes	Clostridia	Clostridiales	Lachnospiraceae	Roseburia	Roseburia_inulinivorans	NA	0	0.981823	0.826227	1.16672	0.834928	0.952907	Species	Shotgun
Firmicutes	Clostridia	Clostridiales	Ruminococcaceae	Anaerotruncus	Anaerotruncus_colihominis	NA	0	0.827002	0.636923	1.07381	0.153995	0.401809	Species	Shotgun
Firmicutes	Clostridia	Clostridiales	Ruminococcaceae	Faecalibacterium	Faecalibacterium_prausnitzii	NA	0	0.744771	0.545725	1.01642	0.0632587	0.270485	Species	Shotgun
Firmicutes	Clostridia	Clostridiales	Ruminococcaceae	Ruminococcus	Ruminococcus_bromii	NA	0	0.951744	0.812028	1.1155	0.541465	0.771744	Species	Shotgun
Firmicutes	Clostridia	Clostridiales	Ruminococcaceae	Ruminococcus	Ruminococcus_lactaris	NA	0	0.812458	0.630574	1.04681	0.108223	0.344095	Species	Shotgun
Firmicutes	Erysipelotrichia	Erysipelotrichales	Erysipelotrichaceae	Erysipelotrichaceae_noname	Clostridium_ramosum	NA	0	0.992735	0.69258	1.42297	0.968337	0.992345	Species	Shotgun
Firmicutes	Erysipelotrichia	Erysipelotrichales	Erysipelotrichaceae	Erysipelotrichaceae_noname	Eubacterium_biforme	NA	0	0.87539	0.630702	1.21501	0.426225	0.652493	Species	Shotgun
Firmicutes	Erysipelotrichia	Erysipelotrichales	Erysipelotrichaceae	Holdemania	Holdemania_filiformis	NA	0	0.847266	0.64532	1.11241	0.232817	0.497747	Species	Shotgun
Firmicutes	Negativicutes	Selenomonadales	Veillonellaceae	Dialister	Dialister_invisus	NA	0	0.992522	0.818584	1.20342	0.939132	0.98177	Species	Shotgun
Firmicutes	Negativicutes	Selenomonadales	Veillonellaceae	Veillonella	Veillonella_atypica	NA	0	0.823369	0.583832	1.16119	0.267856	0.539718	Species	Shotgun
Firmicutes	Negativicutes	Selenomonadales	Veillonellaceae	Veillonella	Veillonella_parvula	NA	0	0.853747	0.631375	1.15444	0.304368	0.546305	Species	Shotgun
Proteobacteria	Betaproteobacteria	Burkholderiales	Oxalobacteraceae	Oxalobacter	Oxalobacter_formigenes	NA	0	0.988102	0.749046	1.30345	0.932504	0.98177	Species	Shotgun
Proteobacteria	Betaproteobacteria	Burkholderiales	Sutterellaceae	Parasutterella	Parasutterella_excrementihominis	NA	0	0.98974	0.784034	1.24942	0.930864	0.98177	Species	Shotgun
Proteobacteria	Betaproteobacteria	Burkholderiales	Sutterellaceae	Sutterella	Sutterella_wadsworthensis	NA	0	0.805456	0.584633	1.10969	0.185713	0.455319	Species	Shotgun
Proteobacteria	Gammaproteobacteria	Enterobacteriales	Enterobacteriaceae	Escherichia	Escherichia_coli	NA	0	0.95016	0.787605	1.14627	0.593313	0.80847	Species	Shotgun
Proteobacteria	Gammaproteobacteria	Pasteurellales	Pasteurellaceae	Haemophilus	Haemophilus_parainfluenzae	NA	0	0.761692	0.537271	1.07985	0.126366	0.364405	Species	Shotgun
Verrucomicrobia	Verrucomicrobiae	Verrucomicrobiales	Verrucomicrobiaceae	Akkermansia	Akkermansia_muciniphila	NA	0	0.966001	0.729259	1.2796	0.809438	0.952907	Species	Shotgun
Actinobacteria	Actinobacteria	Bifidobacteriales	Bifidobacteriaceae	Bifidobacterium	Bifidobacterium_longum	NA	0	1.13418	0.915182	1.4056	0.250024	0.525473	Species	Shotgun
Actinobacteria	Actinobacteria	Bifidobacteriales	Bifidobacteriaceae	Bifidobacterium	Bifidobacterium_pseudocatenulatum	NA	0	1.12723	0.8876	1.43155	0.326021	0.546305	Species	Shotgun
Actinobacteria	Actinobacteria	Coriobacteriales	Coriobacteriaceae	Gordonibacter	Gordonibacter_pamelaeae	NA	0	1.01096	0.774606	1.31944	0.936033	0.98177	Species	Shotgun
Bacteroidetes	Bacteroidia	Bacteroidales	Bacteroidaceae	Bacteroides	Bacteroides_cellulosilyticus	NA	0	1.37139	0.90483	2.07851	0.136589	0.384932	Species	Shotgun
Bacteroidetes	Bacteroidia	Bacteroidales	Bacteroidaceae	Bacteroides	Bacteroides_clarus	NA	0	1.08153	0.866061	1.3506	0.489304	0.705508	Species	Shotgun
Bacteroidetes	Bacteroidia	Bacteroidales	Bacteroidaceae	Bacteroides	Bacteroides_finegoldii	NA	0	1.02992	0.82777	1.28144	0.791432	0.952907	Species	Shotgun
Bacteroidetes	Bacteroidia	Bacteroidales	Bacteroidaceae	Bacteroides	Bacteroides_fragilis	NA	0	1.09401	0.905188	1.32222	0.352635	0.579272	Species	Shotgun
Bacteroidetes	Bacteroidia	Bacteroidales	Bacteroidaceae	Bacteroides	Bacteroides_intestinalis	NA	0	1.00455	0.846279	1.19242	0.95862	0.990574	Species	Shotgun
Bacteroidetes	Bacteroidia	Bacteroidales	Bacteroidaceae	Bacteroides	Bacteroides_nordii	NA	0	1.07732	0.889428	1.30489	0.446277	0.666728	Species	Shotgun
Bacteroidetes	Bacteroidia	Bacteroidales	Bacteroidaceae	Bacteroides	Bacteroides_plebeius	NA	0	1.00665	0.84158	1.2041	0.942183	0.98177	Species	Shotgun
Bacteroidetes	Bacteroidia	Bacteroidales	Bacteroidaceae	Bacteroides	Bacteroides_uniformis	NA	0	2.20337	1.10056	4.41126	0.0257117	0.200418	Species	Shotgun
Bacteroidetes	Bacteroidia	Bacteroidales	Porphyromonadaceae	Odoribacter	Odoribacter_laneus	NA	0	1.05336	0.841744	1.31818	0.649582	0.875524	Species	Shotgun
Bacteroidetes	Bacteroidia	Bacteroidales	Porphyromonadaceae	Parabacteroides	Parabacteroides_distasonis	NA	0	1.21243	0.975808	1.50643	0.0820473	0.308299	Species	Shotgun
Bacteroidetes	Bacteroidia	Bacteroidales	Porphyromonadaceae	Parabacteroides	Parabacteroides_johnsonii	NA	0	1.04046	0.862047	1.2558	0.679405	0.888306	Species	Shotgun
Bacteroidetes	Bacteroidia	Bacteroidales	Rikenellaceae	Alistipes	Alistipes_indistinctus	NA	0	1.01403	0.81632	1.25961	0.899834	0.98177	Species	Shotgun
Firmicutes	Bacilli	Lactobacillales	Streptococcaceae	Streptococcus	Streptococcus_salivarius	NA	0	1.0564	0.796843	1.40051	0.702903	0.898556	Species	Shotgun
Firmicutes	Clostridia	Clostridiales	Clostridiaceae	Clostridiaceae_noname	Clostridiaceae_bacterium_JC118	NA	0	1.13218	0.868944	1.47515	0.357834	0.579272	Species	Shotgun
Firmicutes	Clostridia	Clostridiales	Clostridiaceae	Clostridium	Clostridium_asparagiforme	NA	0	1.00419	0.73146	1.37862	0.979344	0.992703	Species	Shotgun
Firmicutes	Clostridia	Clostridiales	Clostridiaceae	Clostridium	Clostridium_bolteae	NA	0	1.06985	0.767147	1.492	0.69071	0.892167	Species	Shotgun
Firmicutes	Clostridia	Clostridiales	Clostridiaceae	Clostridium	Clostridium_clostridioforme	NA	0	1.36079	1.02007	1.81531	0.0361588	0.206065	Species	Shotgun
Firmicutes	Clostridia	Clostridiales	Clostridiaceae	Clostridium	Clostridium_hathewayi	NA	0	1.34397	0.835324	2.16233	0.223071	0.485277	Species	Shotgun
Firmicutes	Clostridia	Clostridiales	Clostridiaceae	Clostridium	Clostridium_leptum	NA	0	1.21224	0.861202	1.70638	0.269859	0.539718	Species	Shotgun
Firmicutes	Clostridia	Clostridiales	Clostridiaceae	Clostridium	Clostridium_nexile	NA	0	1.39929	1.01417	1.93065	0.0407897	0.214987	Species	Shotgun
Firmicutes	Clostridia	Clostridiales	Clostridiaceae	Clostridium	Clostridium_symbiosum	NA	0	1.46682	0.904372	2.37906	0.120512	0.364405	Species	Shotgun
Firmicutes	Clostridia	Clostridiales	Clostridiales_noname	Clostridiales_noname	Clostridiales_bacterium_1_7_47FAA	NA	0	1.04956	0.70715	1.55777	0.81026	0.952907	Species	Shotgun
Firmicutes	Clostridia	Clostridiales	Clostridiales_noname	Flavonifractor	Flavonifractor_plautii	NA	0	1.1176	0.774632	1.6124	0.552178	0.772293	Species	Shotgun
Firmicutes	Clostridia	Clostridiales	Lachnospiraceae	Anaerostipes	Anaerostipes_hadrus	NA	0	1.02955	0.779242	1.36026	0.837636	0.952907	Species	Shotgun
Firmicutes	Clostridia	Clostridiales	Lachnospiraceae	Blautia	Ruminococcus_gnavus	NA	0	1.27529	0.948982	1.71379	0.106806	0.344095	Species	Shotgun
Firmicutes	Clostridia	Clostridiales	Lachnospiraceae	Blautia	Ruminococcus_torques	NA	0	2.01217	0.862283	4.69547	0.105818	0.344095	Species	Shotgun
Firmicutes	Clostridia	Clostridiales	Lachnospiraceae	Coprococcus	Coprococcus_catus	NA	0	1.00112	0.787941	1.27197	0.992703	0.992703	Species	Shotgun
Firmicutes	Clostridia	Clostridiales	Lachnospiraceae	Dorea	Dorea_longicatena	NA	0	1.10299	0.797008	1.52644	0.554307	0.772293	Species	Shotgun
Firmicutes	Clostridia	Clostridiales	Lachnospiraceae	Lachnospiraceae_noname	Lachnospiraceae_bacterium_1_4_56FAA	NA	0	1.14075	0.856111	1.52003	0.368546	0.585894	Species	Shotgun
Firmicutes	Clostridia	Clostridiales	Lachnospiraceae	Lachnospiraceae_noname	Lachnospiraceae_bacterium_3_1_57FAA_CT1	NA	0	1.30035	0.998673	1.69316	0.0511591	0.24399	Species	Shotgun
Firmicutes	Clostridia	Clostridiales	Lachnospiraceae	Lachnospiraceae_noname	Lachnospiraceae_bacterium_5_1_57FAA	NA	0	1.42108	1.07541	1.87786	0.0134629	0.194284	Species	Shotgun
Firmicutes	Clostridia	Clostridiales	Ruminococcaceae	Ruminococcaceae_noname	Ruminococcaceae_bacterium_D16	NA	0	1.13093	0.803945	1.59091	0.479776	0.699909	Species	Shotgun
Firmicutes	Clostridia	Clostridiales	Ruminococcaceae	Ruminococcus	Ruminococcus_sp_5_1_39BFAA	NA	0	1.1487	0.92565	1.42551	0.208174	0.468239	Species	Shotgun
Firmicutes	Erysipelotrichia	Erysipelotrichales	Erysipelotrichaceae	Erysipelotrichaceae_noname	Erysipelotrichaceae_bacterium_2_2_44A	NA	0	1.25924	0.938303	1.68996	0.124605	0.364405	Species	Shotgun
Proteobacteria	Betaproteobacteria	Burkholderiales	Burkholderiales_noname	Burkholderiales_noname	Burkholderiales_bacterium_1_1_47	NA	0	1.02725	0.813489	1.29718	0.821306	0.952907	Species	Shotgun
Proteobacteria	Deltaproteobacteria	Desulfovibrionales	Desulfovibrionaceae	Bilophila	Bilophila_wadsworthia	NA	0	1.35106	1.01898	1.79137	0.03656	0.206065	Species	Shotgun
Proteobacteria	Deltaproteobacteria	Desulfovibrionales	Desulfovibrionaceae	Desulfovibrio	Desulfovibrio_desulfuricans	NA	0	1.04747	0.805865	1.36151	0.728853	0.910286	Species	Shotgun
Firmicutes	Clostridia	Clostridiales	Lachnospiraceae	Lachnospiraceae_noname	Lachnospiraceae_bacterium_3_1_46FAA	GCF_000209405	500	0.515041	0.336617	0.788039	0.00222983	0.14812	Subspecies	Shotgun
Firmicutes	Clostridia	Clostridiales	Lachnospiraceae	Lachnospiraceae_noname	Lachnospiraceae_bacterium_5_1_57FAA	GCF_000218425	487	1.44001	1.07625	1.92673	0.0141016	0.185295	Subspecies	Shotgun
Bacteroidetes	Bacteroidia	Bacteroidales	Prevotellaceae	Prevotella	Prevotella_stercorea	GCF_000235885	479	0.676028	0.489155	0.934291	0.017705	0.185295	Subspecies	Shotgun
Firmicutes	Erysipelotrichia	Erysipelotrichales	Erysipelotrichaceae	Erysipelotrichaceae_noname	Erysipelotrichaceae_bacterium_6_1_45	GCF_000242175	479	1.86022	1.07955	3.20544	0.0253716	0.206191	Subspecies	Shotgun
Bacteroidetes	Bacteroidia	Bacteroidales	Rikenellaceae	Alistipes	Alistipes_finegoldii	GCF_000265365	453	1.20823	0.939733	1.55345	0.140152	0.388922	Subspecies	Shotgun
Firmicutes	Clostridia	Clostridiales	Lachnospiraceae	Lachnospiraceae_noname	Lachnospiraceae_bacterium_2_1_58FAA	GCF_000218465	451	0.721423	0.532934	0.976578	0.0345667	0.213161	Subspecies	Shotgun
Firmicutes	Clostridia	Clostridiales	Ruminococcaceae	Ruminococcus	Ruminococcus_sp_5_1_39BFAA	GCF_000159975	228	1.16168	0.922534	1.46281	0.202536	0.47514	Subspecies	Shotgun
Actinobacteria	Actinobacteria	Bifidobacteriales	Bifidobacteriaceae	Bifidobacterium	Bifidobacterium_pseudocatenulatum	GCF_000173435	198	1.14124	0.883119	1.47481	0.312546	0.590265	Subspecies	Shotgun
Firmicutes	Clostridia	Clostridiales	Lachnospiraceae	Lachnospiraceae_noname	Lachnospiraceae_bacterium_1_1_57FAA	GCF_000218445	169	0.894453	0.677606	1.1807	0.431039	0.669937	Subspecies	Shotgun
Bacteroidetes	Bacteroidia	Bacteroidales	Rikenellaceae	Alistipes	Alistipes_putredinis	GCF_000154465	138	0.798652	0.615858	1.0357	0.0899883	0.344438	Subspecies	Shotgun
Firmicutes	Clostridia	Clostridiales	Ruminococcaceae	Faecalibacterium	Faecalibacterium_prausnitzii	GCF_000166035	138	0.640879	0.474987	0.864709	0.00360136	0.14812	Subspecies	Shotgun
Firmicutes	Clostridia	Clostridiales	Clostridiaceae	Clostridium	Clostridium_leptum	GCF_000154345	138	1.22294	0.861359	1.7363	0.260407	0.54538	Subspecies	Shotgun
Firmicutes	Negativicutes	Selenomonadales	Veillonellaceae	Dialister	Dialister_invisus	GCF_000160055	109	0.999453	0.816822	1.22292	0.995761	0.996892	Subspecies	Shotgun
Bacteroidetes	Bacteroidia	Bacteroidales	Porphyromonadaceae	Barnesiella	Barnesiella_intestinihominis	GCF_000296465	11	0.782062	0.605619	1.00991	0.0595106	0.275237	Subspecies	Shotgun
Firmicutes	Clostridia	Clostridiales	Lachnospiraceae	Lachnospiraceae_noname	Lachnospiraceae_bacterium_3_1_57FAA_CT1	GCF_000218405	11	1.31074	0.996164	1.72465	0.0532914	0.257189	Subspecies	Shotgun
Actinobacteria	Actinobacteria	Coriobacteriales	Coriobacteriaceae	Adlercreutzia	Adlercreutzia_equolifaciens	GCF_000478885	0	0.715772	0.492838	1.03955	0.0790401	0.324943	Subspecies	Shotgun
Actinobacteria	Actinobacteria	Coriobacteriales	Coriobacteriaceae	Collinsella	Collinsella_aerofaciens	GCF_000169035	0	0.861795	0.677025	1.09699	0.227009	0.510677	Subspecies	Shotgun
Bacteroidetes	Bacteroidia	Bacteroidales	Bacteroidaceae	Bacteroides	Bacteroides_faecis	GCF_000226135	0	0.962713	0.701212	1.32174	0.814217	0.971807	Subspecies	Shotgun
Bacteroidetes	Bacteroidia	Bacteroidales	Porphyromonadaceae	Coprobacter	Coprobacter_fastidiosus	GCF_000473955	0	0.978862	0.746585	1.28341	0.877149	0.98347	Subspecies	Shotgun
Bacteroidetes	Bacteroidia	Bacteroidales	Porphyromonadaceae	Odoribacter	Odoribacter_splanchnicus	GCF_000190535	0	0.99333	0.688884	1.43232	0.971411	0.990055	Subspecies	Shotgun
Bacteroidetes	Bacteroidia	Bacteroidales	Rikenellaceae	Alistipes	Alistipes_onderdonkii	GCF_000374505	0	0.940649	0.679278	1.30259	0.71259	0.919739	Subspecies	Shotgun
Bacteroidetes	Bacteroidia	Bacteroidales	Rikenellaceae	Alistipes	Alistipes_senegalensis	GCF_000312145	0	0.974716	0.735812	1.29119	0.85832	0.977001	Subspecies	Shotgun
Bacteroidetes	Bacteroidia	Bacteroidales	Rikenellaceae	Alistipes	Alistipes_shahii	GCF_000210575	0	0.978402	0.798042	1.19952	0.833639	0.977001	Subspecies	Shotgun
Firmicutes	Clostridia	Clostridiales	Clostridiaceae	Clostridium	Clostridium_citroniae	GCF_000233455	0	0.988515	0.719431	1.35824	0.943193	0.990055	Subspecies	Shotgun
Firmicutes	Clostridia	Clostridiales	Eubacteriaceae	Eubacterium	Eubacterium_eligens	GCF_000146185	0	0.925038	0.759297	1.12696	0.43922	0.669937	Subspecies	Shotgun
Firmicutes	Clostridia	Clostridiales	Eubacteriaceae	Eubacterium	Eubacterium_hallii	GCF_000173975	0	0.853549	0.614182	1.1862	0.345651	0.590265	Subspecies	Shotgun
Firmicutes	Clostridia	Clostridiales	Eubacteriaceae	Eubacterium	Eubacterium_ramulus	GCF_000469345	0	0.749277	0.519396	1.0809	0.122616	0.383003	Subspecies	Shotgun
Firmicutes	Clostridia	Clostridiales	Eubacteriaceae	Eubacterium	Eubacterium_ventriosum	GCF_000153885	0	0.856355	0.643639	1.13937	0.287147	0.590246	Subspecies	Shotgun
Firmicutes	Clostridia	Clostridiales	Lachnospiraceae	Coprococcus	Coprococcus_comes	GCF_000155875	0	0.890918	0.750357	1.05781	0.187346	0.472623	Subspecies	Shotgun
Firmicutes	Clostridia	Clostridiales	Lachnospiraceae	Lachnospiraceae_noname	Lachnospiraceae_bacterium_5_1_63FAA	GCF_000185525	0	0.687542	0.487619	0.969433	0.0325907	0.212798	Subspecies	Shotgun
Firmicutes	Clostridia	Clostridiales	Lachnospiraceae	Lachnospiraceae_noname	Lachnospiraceae_bacterium_7_1_58FAA	GCF_000242155	0	0.782997	0.493817	1.24152	0.298275	0.590265	Subspecies	Shotgun
Firmicutes	Clostridia	Clostridiales	Lachnospiraceae	Roseburia	Roseburia_hominis	GCF_000225345	0	0.82254	0.650972	1.03933	0.10167	0.352669	Subspecies	Shotgun
Firmicutes	Clostridia	Clostridiales	Lachnospiraceae	Roseburia	Roseburia_inulinivorans	GCF_000174195	0	0.983547	0.820389	1.17915	0.857728	0.977001	Subspecies	Shotgun
Firmicutes	Clostridia	Clostridiales	Ruminococcaceae	Anaerotruncus	Anaerotruncus_colihominis	GCF_000154565	0	0.815535	0.615424	1.08071	0.155724	0.411557	Subspecies	Shotgun
Firmicutes	Clostridia	Clostridiales	Ruminococcaceae	Faecalibacterium	Faecalibacterium_prausnitzii	GCF_000162015	0	0.979685	0.83457	1.15003	0.801874	0.967478	Subspecies	Shotgun
Firmicutes	Clostridia	Clostridiales	Ruminococcaceae	Ruminococcus	Ruminococcus_bromii	GCF_000209875	0	0.950905	0.803172	1.12581	0.558967	0.775566	Subspecies	Shotgun
Firmicutes	Erysipelotrichia	Erysipelotrichales	Erysipelotrichaceae	Erysipelotrichaceae_noname	Clostridium_ramosum	GCF_000154485	0	0.999227	0.67726	1.47426	0.996892	0.996892	Subspecies	Shotgun
Firmicutes	Erysipelotrichia	Erysipelotrichales	Erysipelotrichaceae	Erysipelotrichaceae_noname	Eubacterium_biforme	GCF_000156655	0	0.866612	0.609645	1.23189	0.424981	0.669937	Subspecies	Shotgun
Firmicutes	Erysipelotrichia	Erysipelotrichales	Erysipelotrichaceae	Holdemania	Holdemania_filiformis	GCF_000157995	0	0.839865	0.624902	1.12877	0.247294	0.538228	Subspecies	Shotgun
Proteobacteria	Betaproteobacteria	Burkholderiales	Sutterellaceae	Parasutterella	Parasutterella_excrementihominis	GCF_000205025	0	0.988547	0.769345	1.2702	0.928239	0.990055	Subspecies	Shotgun
Verrucomicrobia	Verrucomicrobiae	Verrucomicrobiales	Verrucomicrobiaceae	Akkermansia	Akkermansia_muciniphila	GCF_000020225	0	0.975301	0.734769	1.29457	0.862578	0.977001	Subspecies	Shotgun
Actinobacteria	Actinobacteria	Coriobacteriales	Coriobacteriaceae	Gordonibacter	Gordonibacter_pamelaeae	GCF_000210055	0	1.01272	0.759409	1.35052	0.931428	0.990055	Subspecies	Shotgun
Bacteroidetes	Bacteroidia	Bacteroidales	Bacteroidaceae	Bacteroides	Bacteroides_clarus	GCF_000195615	0	1.09113	0.864844	1.37661	0.462065	0.674857	Subspecies	Shotgun
Bacteroidetes	Bacteroidia	Bacteroidales	Bacteroidaceae	Bacteroides	Bacteroides_intestinalis	GCF_000172175	0	1.00514	0.839701	1.20318	0.955418	0.990055	Subspecies	Shotgun
Bacteroidetes	Bacteroidia	Bacteroidales	Bacteroidaceae	Bacteroides	Bacteroides_nordii	GCF_000273175	0	1.0854	0.887481	1.32747	0.424946	0.669937	Subspecies	Shotgun
Bacteroidetes	Bacteroidia	Bacteroidales	Bacteroidaceae	Bacteroides	Bacteroides_plebeius	GCF_000187895	0	1.00855	0.83892	1.21247	0.927823	0.990055	Subspecies	Shotgun
Bacteroidetes	Bacteroidia	Bacteroidales	Bacteroidales_noname	Bacteroidales_noname	Bacteroidales_bacterium_ph8	GCF_000311925	0	1.00499	0.807627	1.25059	0.964393	0.990055	Subspecies	Shotgun
Bacteroidetes	Bacteroidia	Bacteroidales	Porphyromonadaceae	Odoribacter	Odoribacter_laneus	GCF_000243215	0	1.05297	0.831957	1.33269	0.667628	0.892852	Subspecies	Shotgun
Bacteroidetes	Bacteroidia	Bacteroidales	Rikenellaceae	Alistipes	Alistipes_indistinctus	GCF_000231275	0	1.02141	0.811772	1.28519	0.856554	0.977001	Subspecies	Shotgun
Firmicutes	Clostridia	Clostridiales	Clostridiaceae	Clostridiaceae_noname	Clostridiaceae_bacterium_JC118	GCF_000313565	0	1.14286	0.862366	1.51458	0.352688	0.593157	Subspecies	Shotgun
Firmicutes	Clostridia	Clostridiales	Clostridiaceae	Clostridium	Clostridium_asparagiforme	GCF_000158075	0	1.00781	0.72407	1.40273	0.963224	0.990055	Subspecies	Shotgun
Firmicutes	Clostridia	Clostridiales	Clostridiaceae	Clostridium	Clostridium_bolteae	GCF_000154365	0	1.09825	0.905151	1.33254	0.34216	0.590265	Subspecies	Shotgun
Firmicutes	Clostridia	Clostridiales	Clostridiaceae	Clostridium	Clostridium_nexile	GCF_000156035	0	1.43387	1.0152	2.02521	0.0407947	0.226411	Subspecies	Shotgun
Firmicutes	Clostridia	Clostridiales	Clostridiales_noname	Clostridiales_noname	Clostridiales_bacterium_1_7_47FAA	GCF_000155435	0	1.05692	0.701432	1.59257	0.791275	0.967478	Subspecies	Shotgun
Firmicutes	Clostridia	Clostridiales	Clostridiales_noname	Flavonifractor	Flavonifractor_plautii	GCF_000239295	0	1.12967	0.768822	1.65987	0.534607	0.751157	Subspecies	Shotgun
Firmicutes	Clostridia	Clostridiales	Lachnospiraceae	Anaerostipes	Anaerostipes_hadrus	GCF_000332875	0	1.0539	0.783192	1.41817	0.728901	0.921236	Subspecies	Shotgun
Firmicutes	Clostridia	Clostridiales	Lachnospiraceae	Blautia	Blautia_producta	GCF_000373885	0	1.96793	1.13531	3.4112	0.0158579	0.185295	Subspecies	Shotgun
Firmicutes	Clostridia	Clostridiales	Lachnospiraceae	Coprococcus	Coprococcus_catus	GCF_000210555	0	1.00453	0.778886	1.29555	0.972216	0.990055	Subspecies	Shotgun
Firmicutes	Clostridia	Clostridiales	Lachnospiraceae	Dorea	Dorea_longicatena	GCF_000154065	0	1.12929	0.798975	1.59616	0.49099	0.698717	Subspecies	Shotgun
Firmicutes	Clostridia	Clostridiales	Lachnospiraceae	Lachnospiraceae_noname	Lachnospiraceae_bacterium_1_4_56FAA	GCF_000218385	0	1.15205	0.850742	1.56007	0.360182	0.596719	Subspecies	Shotgun
Firmicutes	Clostridia	Clostridiales	Peptostreptococcaceae	Peptostreptococcaceae_noname	Clostridium_bartlettii	GCF_000154445	0	1.34501	0.996915	1.81465	0.0524069	0.257189	Subspecies	Shotgun
Firmicutes	Clostridia	Clostridiales	Ruminococcaceae	Ruminococcaceae_noname	Ruminococcaceae_bacterium_D16	GCF_000177015	0	1.14655	0.803567	1.63593	0.450792	0.669937	Subspecies	Shotgun
Firmicutes	Erysipelotrichia	Erysipelotrichales	Erysipelotrichaceae	Erysipelotrichaceae_noname	Erysipelotrichaceae_bacterium_2_2_44A	GCF_000225685	0	1.2996	0.952275	1.77362	0.098581	0.352669	Subspecies	Shotgun
Proteobacteria	Betaproteobacteria	Burkholderiales	Burkholderiales_noname	Burkholderiales_noname	Burkholderiales_bacterium_1_1_47	GCF_000144975	0	1.03272	0.804715	1.32532	0.800302	0.967478	Subspecies	Shotgun
Proteobacteria	Deltaproteobacteria	Desulfovibrionales	Desulfovibrionaceae	Bilophila	Bilophila_wadsworthia	GCF_000185705	0	1.37507	1.01976	1.85419	0.036772	0.214826	Subspecies	Shotgun

## Sheet: Table S3
Table S3. Metagenome MetaCyc functional pathways included in 500 x 10-fold elastic-net penalized Cox regression.
MetaCyc Pathway	Number of times selected	Hazard ratio	Lower 95% CI	Upper 95% CI	P-value	q-value	Data type
GLYCOLYSIS: glycolysis I (from glucose 6-phosphate)	385	7.07948	1.79205	27.9674	0.00523418	0.130601	Metagenome
PWY-5484: glycolysis II (from fructose 6-phosphate)	385	7.16177	1.81457	28.2661	0.00494412	0.130601	Metagenome
RIBOSYN2-PWY: flavin biosynthesis I (bacteria and plants)	385	9.42925	2.01796	44.0598	0.00433687	0.130601	Metagenome
PWY-7228: superpathway of guanosine nucleotides de novo biosynthesis I	375	4.82654	1.4498	16.0681	0.0103088	0.130601	Metagenome
ARGININE-SYN4-PWY: L-ornithine de novo biosynthesis	342	6.88841	1.71175	27.7203	0.00659427	0.130601	Metagenome
RHAMCAT-PWY: L-rhamnose degradation I	308	7.7259	1.73957	34.3128	0.00719206	0.130601	Metagenome
PWY-5367: petroselinate biosynthesis	210	0.780865	0.609818	0.999889	0.0498931	0.164497	Metagenome
PWY-7117: C4 photosynthetic carbon assimilation cycle, PEPCK type	210	0.824365	0.660995	1.02811	0.0865347	0.204289	Metagenome
PWY-4242: pantothenate and coenzyme A biosynthesis III	184	16.6353	2.27905	121.424	0.00556698	0.130601	Metagenome
PWY-7539: 6-hydroxymethyl-dihydropterin diphosphate biosynthesis III (Chlamydia)	168	5.89863	1.56485	22.2346	0.00875627	0.130601	Metagenome
PWY-5104: L-isoleucine biosynthesis IV	160	0.397163	0.155165	1.01659	0.0541428	0.165273	Metagenome
PYRIDOXSYN-PWY: pyridoxal 5-phosphate biosynthesis I	150	5.97917	1.58677	22.5304	0.00823818	0.130601	Metagenome
POLYAMSYN-PWY: superpathway of polyamine biosynthesis I	138	0.567987	0.251703	1.28171	0.173111	0.312659	Metagenome
PWY-6147: 6-hydroxymethyl-dihydropterin diphosphate biosynthesis I	28	5.4719	1.35789	22.0502	0.0168373	0.130601	Metagenome
PWY-4984: urea cycle	20	1.17028	0.534475	2.56245	0.694129	0.79265	Metagenome
PWY-5838: superpathway of menaquinol-8 biosynthesis I	6	0.987393	0.748963	1.30173	0.928308	0.964663	Metagenome
CITRULBIO-PWY: L-citrulline biosynthesis	1	1.24816	0.564455	2.76	0.584041	0.725033	Metagenome
1CMET2-PWY: N10-formyl-tetrahydrofolate biosynthesis	0	4.65198	1.3183	16.4158	0.0168693	0.130601	Metagenome
ANAEROFRUCAT-PWY: homolactic fermentation	0	5.94335	1.4767	23.9205	0.0121179	0.130601	Metagenome
ANAGLYCOLYSIS-PWY: glycolysis III (from glucose)	0	4.23263	1.01687	17.6179	0.0473679	0.164497	Metagenome
ARG+POLYAMINE-SYN: superpathway of arginine and polyamine biosynthesis	0	0.490334	0.238242	1.00917	0.0529645	0.165273	Metagenome
ARGSYN-PWY: L-arginine biosynthesis I (via L-ornithine)	0	0.629959	0.334146	1.18765	0.153176	0.297936	Metagenome
ARGSYNBSUB-PWY: L-arginine biosynthesis II (acetyl cycle)	0	0.649891	0.338914	1.24621	0.194504	0.33103	Metagenome
ARO-PWY: chorismate biosynthesis I	0	2.17784	0.606817	7.81619	0.232549	0.378657	Metagenome
ASPASN-PWY: superpathway of L-aspartate and L-asparagine biosynthesis	0	10.4443	1.55283	70.2484	0.0158413	0.130601	Metagenome
BRANCHED-CHAIN-AA-SYN-PWY: superpathway of branched amino acid biosynthesis	0	1.29154	0.365356	4.56564	0.691285	0.79265	Metagenome
CALVIN-PWY: Calvin-Benson-Bassham cycle	0	2.05466	0.532385	7.92962	0.295974	0.436562	Metagenome
COA-PWY-1: coenzyme A biosynthesis II (mammalian)	0	3.75245	1.02942	13.6784	0.0450762	0.164497	Metagenome
COA-PWY: coenzyme A biosynthesis I	0	6.01489	1.15405	31.3496	0.0331636	0.157361	Metagenome
COBALSYN-PWY: adenosylcobalamin salvage from cobinamide I	0	0.828534	0.36097	1.90174	0.657246	0.774988	Metagenome
COLANSYN-PWY: colanic acid building blocks biosynthesis	0	1.95082	0.647002	5.88208	0.235324	0.378657	Metagenome
COMPLETE-ARO-PWY: superpathway of aromatic amino acid biosynthesis	0	2.37003	0.669698	8.38742	0.180824	0.323291	Metagenome
DAPLYSINESYN-PWY: L-lysine biosynthesis I	0	0.989638	0.348388	2.81119	0.984398	0.985473	Metagenome
DENOVOPURINE2-PWY: superpathway of purine nucleotides de novo biosynthesis II	0	3.13296	0.846517	11.5951	0.0871858	0.204289	Metagenome
DTDPRHAMSYN-PWY: dTDP-L-rhamnose biosynthesis I	0	3.48046	0.814037	14.8809	0.0924832	0.212591	Metagenome
FERMENTATION-PWY: mixed acid fermentation	0	0.62947	0.370026	1.07082	0.0877172	0.204289	Metagenome
FUCCAT-PWY: fucose degradation	0	0.798912	0.509605	1.25246	0.327738	0.467819	Metagenome
GALACT-GLUCUROCAT-PWY: superpathway of hexuronide and hexuronate degradation	0	0.911095	0.335821	2.47184	0.85492	0.93408	Metagenome
GALACTUROCAT-PWY: D-galacturonate degradation I	0	0.716924	0.290492	1.76934	0.470288	0.620133	Metagenome
GLCMANNANAUT-PWY: superpathway of N-acetylglucosamine, N-acetylmannosamine and N-acetylneuraminate degradation	0	2.20076	0.601334	8.05432	0.2334	0.378657	Metagenome
GLUCONEO-PWY: gluconeogenesis I	0	0.769097	0.45666	1.2953	0.323575	0.465632	Metagenome
GLUCUROCAT-PWY: superpathway of &beta;-D-glucuronide and D-glucuronate degradation	0	1.09022	0.416212	2.85571	0.860434	0.934336	Metagenome
GLUDEG-I-PWY: GABA shunt	0	0.831371	0.616987	1.12025	0.224848	0.371944	Metagenome
GLUTORN-PWY: L-ornithine biosynthesis	0	0.650525	0.329837	1.28301	0.214666	0.361866	Metagenome
GLYCOCAT-PWY: glycogen degradation I (bacterial)	0	0.739119	0.470318	1.16155	0.189958	0.329634	Metagenome
GLYCOGENSYNTH-PWY: glycogen biosynthesis I (from ADP-D-Glucose)	0	0.761285	0.335088	1.72956	0.51476	0.669415	Metagenome
HEXITOLDEGSUPER-PWY: superpathway of hexitol degradation (bacteria)	0	0.811433	0.228506	2.88142	0.746557	0.836332	Metagenome
HISDEG-PWY: L-histidine degradation I	0	1.43694	0.591301	3.49196	0.423596	0.581213	Metagenome
HISTSYN-PWY: L-histidine biosynthesis	0	4.45976	1.06546	18.6675	0.0406773	0.164497	Metagenome
HOMOSER-METSYN-PWY: L-methionine biosynthesis I	0	0.956649	0.334156	2.73877	0.934182	0.964663	Metagenome
HSERMETANA-PWY: L-methionine biosynthesis III	0	0.990265	0.345463	2.83858	0.985473	0.985473	Metagenome
ILEUSYN-PWY: L-isoleucine biosynthesis I (from threonine)	0	2.6146	0.78837	8.67123	0.116123	0.244688	Metagenome
MET-SAM-PWY: superpathway of S-adenosyl-L-methionine biosynthesis	0	1.05321	0.356327	3.11299	0.925306	0.964663	Metagenome
METSYN-PWY: L-homoserine and L-methionine biosynthesis	0	1.03233	0.348624	3.05687	0.954193	0.965099	Metagenome
NONMEVIPP-PWY: methylerythritol phosphate pathway I	0	3.55991	0.991256	12.7847	0.0515903	0.165273	Metagenome
NONOXIPENT-PWY: pentose phosphate pathway (non-oxidative branch)	0	1.67914	0.48828	5.77434	0.410829	0.569624	Metagenome
OANTIGEN-PWY: O-antigen building blocks biosynthesis (E. coli)	0	1.32648	0.444018	3.96278	0.61287	0.738696	Metagenome
P4-PWY: superpathway of L-lysine, L-threonine and L-methionine biosynthesis I	0	0.539629	0.187013	1.5571	0.253888	0.401234	Metagenome
P42-PWY: incomplete reductive TCA cycle	0	0.483861	0.0854251	2.74067	0.411932	0.569624	Metagenome
PANTO-PWY: phosphopantothenate biosynthesis I	0	3.01812	0.943535	9.65414	0.0625993	0.175956	Metagenome
PANTOSYN-PWY: pantothenate and coenzyme A biosynthesis I	0	5.33665	1.10116	25.8634	0.0375551	0.164497	Metagenome
PENTOSE-P-PWY: pentose phosphate pathway	0	6.82552	0.766507	60.7793	0.0851341	0.204289	Metagenome
PEPTIDOGLYCANSYN-PWY: peptidoglycan biosynthesis I (meso-diaminopimelate containing)	0	3.68106	1.00864	13.4341	0.0484923	0.164497	Metagenome
PHOSLIPSYN-PWY: superpathway of phospholipid biosynthesis I (bacteria)	0	5.62589	1.4591	21.692	0.0121172	0.130601	Metagenome
PRPP-PWY: superpathway of histidine, purine, and pyrimidine biosynthesis	0	2.55536	0.496531	13.1509	0.261686	0.407206	Metagenome
PWY-1042: glycolysis IV (plant cytosol)	0	3.24139	0.730905	14.3748	0.121742	0.250562	Metagenome
PWY-1269: CMP-3-deoxy-D-manno-octulosonate biosynthesis I	0	5.20579	1.31741	20.5709	0.0186124	0.130601	Metagenome
PWY-2941: L-lysine biosynthesis II	0	2.71579	1.03503	7.12593	0.0423613	0.164497	Metagenome
PWY-2942: L-lysine biosynthesis III	0	4.0633	1.12263	14.7069	0.0326583	0.157361	Metagenome
PWY-3001: superpathway of L-isoleucine biosynthesis I	0	2.42753	0.585909	10.0577	0.221377	0.369658	Metagenome
PWY-3841: folate transformations II	0	5.31983	1.41841	19.9523	0.0132024	0.130601	Metagenome
PWY-4981: L-proline biosynthesis II (from arginine)	0	1.30152	0.510236	3.31992	0.581227	0.725033	Metagenome
PWY-5022: 4-aminobutanoate degradation V	0	0.770095	0.553387	1.07167	0.121267	0.250562	Metagenome
PWY-5097: L-lysine biosynthesis VI	0	3.81113	1.05141	13.8146	0.0417205	0.164497	Metagenome
PWY-5100: pyruvate fermentation to acetate and lactate II	0	0.781988	0.297741	2.05381	0.617667	0.738696	Metagenome
PWY-5101: L-isoleucine biosynthesis II	0	1.7035	0.639327	4.53903	0.286719	0.426465	Metagenome
PWY-5103: L-isoleucine biosynthesis III	0	1.44193	0.386646	5.37746	0.585761	0.725033	Metagenome
PWY-5154: L-arginine biosynthesis III (via N-acetyl-L-citrulline)	0	0.66456	0.335693	1.31561	0.24089	0.384123	Metagenome
PWY-5177: glutaryl-CoA degradation	0	0.509669	0.283516	0.916218	0.0242957	0.142471	Metagenome
PWY-5188: tetrapyrrole biosynthesis I (from glutamate)	0	1.60524	0.440729	5.84666	0.472982	0.620133	Metagenome
PWY-5345: superpathway of L-methionine biosynthesis (by sulfhydrylation)	0	1.10625	0.441744	2.77034	0.82931	0.911726	Metagenome
PWY-5347: superpathway of L-methionine biosynthesis (transsulfuration)	0	1.16217	0.37114	3.63915	0.796363	0.880977	Metagenome
PWY-5659: GDP-mannose biosynthesis	0	3.94807	0.870476	17.9066	0.0750469	0.200676	Metagenome
PWY-5667: CDP-diacylglycerol biosynthesis I	0	3.52461	0.973037	12.7671	0.0550633	0.165273	Metagenome
PWY-5686: UMP biosynthesis	0	3.31533	0.877026	12.5326	0.0772964	0.200676	Metagenome
PWY-5695: urate biosynthesis/inosine 5-phosphate degradation	0	4.15637	1.19118	14.5028	0.0254583	0.142471	Metagenome
PWY-5845: superpathway of menaquinol-9 biosynthesis	0	0.938849	0.733955	1.20094	0.615433	0.738696	Metagenome
PWY-5896: superpathway of menaquinol-10 biosynthesis	0	0.938849	0.733955	1.20094	0.615433	0.738696	Metagenome
PWY-5897: superpathway of menaquinol-11 biosynthesis	0	1.01171	0.711606	1.43836	0.948313	0.964663	Metagenome
PWY-5898: superpathway of menaquinol-12 biosynthesis	0	1.01171	0.711606	1.43836	0.948313	0.964663	Metagenome
PWY-5899: superpathway of menaquinol-13 biosynthesis	0	1.01171	0.711606	1.43836	0.948313	0.964663	Metagenome
PWY-5913: TCA cycle VI (obligate autotrophs)	0	0.675245	0.43552	1.04692	0.0792506	0.200676	Metagenome
PWY-5941: glycogen degradation II (eukaryotic)	0	0.81694	0.61739	1.08099	0.157069	0.298938	Metagenome
PWY-5973: cis-vaccenate biosynthesis	0	3.22256	0.883544	11.7537	0.0763182	0.200676	Metagenome
PWY-5989: stearate biosynthesis II (bacteria and plants)	0	1.2577	0.569151	2.77922	0.570867	0.721739	Metagenome
PWY-6121: 5-aminoimidazole ribonucleotide biosynthesis I	0	2.64551	0.730926	9.57511	0.138236	0.278042	Metagenome
PWY-6122: 5-aminoimidazole ribonucleotide biosynthesis II	0	2.45479	0.681024	8.84845	0.169824	0.311871	Metagenome
PWY-6123: inosine-5-phosphate biosynthesis I	0	6.45455	1.1536	36.1141	0.0337837	0.157361	Metagenome
PWY-6124: inosine-5-phosphate biosynthesis II	0	5.42953	1.00147	29.4365	0.0497972	0.164497	Metagenome
PWY-6125: superpathway of guanosine nucleotides de novo biosynthesis II	0	4.10854	1.33716	12.6238	0.0136127	0.130601	Metagenome
PWY-6126: superpathway of adenosine nucleotides de novo biosynthesis II	0	3.93275	1.26101	12.2652	0.0182929	0.130601	Metagenome
PWY-6151: S-adenosyl-L-methionine cycle I	0	3.11995	0.937514	10.3829	0.0636225	0.175956	Metagenome
PWY-6163: chorismate biosynthesis from 3-dehydroquinate	0	2.3341	0.652196	8.35334	0.192581	0.330941	Metagenome
PWY-6168: flavin biosynthesis III (fungi)	0	4.81653	1.20955	19.1799	0.0257575	0.142471	Metagenome
PWY-621: sucrose degradation III (sucrose invertase)	0	1.49959	0.52804	4.25874	0.446733	0.599029	Metagenome
PWY-6270: isoprene biosynthesis I	0	1.8594	0.614033	5.6306	0.272537	0.41947	Metagenome
PWY-6277: superpathway of 5-aminoimidazole ribonucleotide biosynthesis	0	2.45479	0.681024	8.84845	0.169824	0.311871	Metagenome
PWY-6305: putrescine biosynthesis IV	0	0.763883	0.226002	2.58191	0.664674	0.774988	Metagenome
PWY-6317: galactose degradation I (Leloir pathway)	0	1.6075	0.484491	5.33358	0.437901	0.596219	Metagenome
PWY-6385: peptidoglycan biosynthesis III (mycobacteria)	0	3.22453	1.0186	10.2077	0.0464431	0.164497	Metagenome
PWY-6386: UDP-N-acetylmuramoyl-pentapeptide biosynthesis II (lysine-containing)	0	3.38148	0.959555	11.9163	0.0579922	0.171077	Metagenome
PWY-6387: UDP-N-acetylmuramoyl-pentapeptide biosynthesis I (meso-diaminopimelate containing)	0	3.40882	0.945502	12.2898	0.0608822	0.175956	Metagenome
PWY-6507: 4-deoxy-L-threo-hex-4-enopyranuronate degradation	0	0.652925	0.301442	1.41424	0.279671	0.423092	Metagenome
PWY-6527: stachyose degradation	0	1.2949	0.401207	4.17928	0.665527	0.774988	Metagenome
PWY-6545: pyrimidine deoxyribonucleotides de novo biosynthesis III	0	3.24994	0.847162	12.4677	0.0857592	0.204289	Metagenome
PWY-6609: adenine and adenosine salvage III	0	4.98556	1.17057	21.234	0.0297789	0.155026	Metagenome
PWY-6628: superpathway of L-phenylalanine biosynthesis	0	0.618798	0.402904	0.950377	0.028344	0.152027	Metagenome
PWY-6630: superpathway of L-tyrosine biosynthesis	0	0.792786	0.611636	1.02759	0.0793633	0.200676	Metagenome
PWY-6700: queuosine biosynthesis	0	3.49137	1.05277	11.5787	0.0409466	0.164497	Metagenome
PWY-6703: preQ0 biosynthesis	0	3.44165	1.10904	10.6804	0.0324256	0.157361	Metagenome
PWY-6737: starch degradation V	0	1.98209	0.574615	6.83703	0.278824	0.423092	Metagenome
PWY-6895: superpathway of thiamin diphosphate biosynthesis II	0	0.906285	0.698954	1.17512	0.457813	0.60927	Metagenome
PWY-6897: thiamin salvage II	0	2.62453	0.815763	8.44379	0.105567	0.235938	Metagenome
PWY-6901: superpathway of glucose and xylose degradation	0	15.7653	1.96771	126.311	0.00938957	0.130601	Metagenome
PWY-6936: seleno-amino acid biosynthesis	0	0.858942	0.321175	2.29713	0.761922	0.848177	Metagenome
PWY-7111: pyruvate fermentation to isobutanol (engineered)	0	2.6146	0.78837	8.67123	0.116123	0.244688	Metagenome
PWY-7184: pyrimidine deoxyribonucleotides de novo biosynthesis I	0	4.22906	1.28345	13.9351	0.0177791	0.130601	Metagenome
PWY-7187: pyrimidine deoxyribonucleotides de novo biosynthesis II	0	2.4626	0.710886	8.53078	0.155118	0.298433	Metagenome
PWY-7196: superpathway of pyrimidine ribonucleosides salvage	0	0.71309	0.367225	1.3847	0.317941	0.461274	Metagenome
PWY-7197: pyrimidine deoxyribonucleotide phosphorylation	0	4.2254	1.19925	14.8877	0.0249121	0.142471	Metagenome
PWY-7198: pyrimidine deoxyribonucleotides de novo biosynthesis IV	0	1.33893	0.868074	2.06519	0.186799	0.327918	Metagenome
PWY-7199: pyrimidine deoxyribonucleosides salvage	0	1.08223	0.362775	3.22852	0.887307	0.946104	Metagenome
PWY-7208: superpathway of pyrimidine nucleobases salvage	0	4.06087	1.25677	13.1215	0.0191843	0.130601	Metagenome
PWY-7210: pyrimidine deoxyribonucleotides biosynthesis from CTP	0	1.34438	0.866094	2.08678	0.187117	0.327918	Metagenome
PWY-7211: superpathway of pyrimidine deoxyribonucleotides de novo biosynthesis	0	1.7676	0.472319	6.61503	0.397565	0.558484	Metagenome
PWY-7219: adenosine ribonucleotides de novo biosynthesis	0	3.7348	1.00037	13.9435	0.049931	0.164497	Metagenome
PWY-7220: adenosine deoxyribonucleotides de novo biosynthesis II	0	3.77239	1.28412	11.0823	0.0157428	0.130601	Metagenome
PWY-7221: guanosine ribonucleotides de novo biosynthesis	0	3.93127	1.04751	14.7539	0.0424798	0.164497	Metagenome
PWY-7222: guanosine deoxyribonucleotides de novo biosynthesis II	0	3.77239	1.28412	11.0823	0.0157428	0.130601	Metagenome
PWY-7229: superpathway of adenosine nucleotides de novo biosynthesis I	0	4.22817	1.28625	13.8989	0.0175678	0.130601	Metagenome
PWY-7234: inosine-5-phosphate biosynthesis III	0	2.75721	0.833252	9.12355	0.0966709	0.219369	Metagenome
PWY-724: superpathway of L-lysine, L-threonine and L-methionine biosynthesis II	0	2.96613	0.791758	11.1119	0.106638	0.235938	Metagenome
PWY-7242: D-fructuronate degradation	0	0.853594	0.367287	1.9838	0.712937	0.80891	Metagenome
PWY-7282: 4-amino-2-methyl-5-phosphomethylpyrimidine biosynthesis (yeast)	0	3.45804	1.03721	11.5291	0.043439	0.164497	Metagenome
PWY-7323: superpathway of GDP-mannose-derived O-antigen building blocks biosynthesis	0	6.21273	1.53829	25.0915	0.0103266	0.130601	Metagenome
PWY-7357: thiamin formation from pyrithiamine and oxythiamine (yeast)	0	2.35807	0.727159	7.64689	0.15295	0.297936	Metagenome
PWY-7383: anaerobic energy metabolism (invertebrates, cytosol)	0	1.24652	0.44039	3.52829	0.67806	0.784422	Metagenome
PWY-7400: L-arginine biosynthesis IV (archaebacteria)	0	0.627655	0.333831	1.18009	0.148195	0.294724	Metagenome
PWY-7456: mannan degradation	0	0.765026	0.547891	1.06821	0.115817	0.244688	Metagenome
PWY-7560: methylerythritol phosphate pathway II	0	1.82331	0.606669	5.47983	0.284691	0.426465	Metagenome
PWY-7663: gondoate biosynthesis (anaerobic)	0	3.41928	0.934868	12.506	0.0631398	0.175956	Metagenome
PWY-841: superpathway of purine nucleotides de novo biosynthesis I	0	3.78755	1.02467	14.0002	0.0458759	0.164497	Metagenome
PWY0-1261: anhydromuropeptides recycling	0	0.791939	0.390322	1.60679	0.518135	0.669415	Metagenome
PWY0-1296: purine ribonucleosides degradation	0	1.83221	0.562651	5.96641	0.314772	0.460452	Metagenome
PWY0-1319: CDP-diacylglycerol biosynthesis II	0	3.52427	0.972895	12.7665	0.0550911	0.165273	Metagenome
PWY0-1586: peptidoglycan maturation (meso-diaminopimelate containing)	0	1.42474	0.427263	4.75093	0.564548	0.718885	Metagenome
PWY0-162: superpathway of pyrimidine ribonucleotides de novo biosynthesis	0	2.01802	0.824714	4.93797	0.124078	0.252434	Metagenome
PWY0-166: superpathway of pyrimidine deoxyribonucleotides de novo biosynthesis (E. coli)	0	4.18265	1.2166	14.3799	0.0231358	0.142471	Metagenome
PWY0-781: aspartate superpathway	0	0.541128	0.184932	1.58339	0.262268	0.407206	Metagenome
PWY0-845: superpathway of pyridoxal 5-phosphate biosynthesis and salvage	0	6.08171	1.54687	23.911	0.00975116	0.130601	Metagenome
PWY4FS-7: phosphatidylglycerol biosynthesis I (plastidic)	0	2.16294	0.7169	6.52573	0.170912	0.311871	Metagenome
PWY4FS-8: phosphatidylglycerol biosynthesis II (non-plastidic)	0	2.16302	0.716929	6.52598	0.17089	0.311871	Metagenome
PWY66-399: gluconeogenesis III	0	3.10731	0.845711	11.4168	0.08771	0.204289	Metagenome
PWY66-400: glycolysis VI (metazoan)	0	3.56856	1.2168	10.4657	0.0204791	0.134252	Metagenome
PWY66-409: superpathway of purine nucleotide salvage	0	1.38891	0.456176	4.22877	0.56305	0.718885	Metagenome
PWY66-422: D-galactose degradation V (Leloir pathway)	0	1.60093	0.481691	5.32078	0.442513	0.597899	Metagenome
PYRIDNUCSYN-PWY: NAD biosynthesis I (from aspartate)	0	1.20556	0.392209	3.70563	0.74419	0.836332	Metagenome
SER-GLYSYN-PWY: superpathway of L-serine and glycine biosynthesis I	0	1.05819	0.445402	2.51404	0.898068	0.951845	Metagenome
SO4ASSIM-PWY: sulfate reduction I (assimilatory)	0	0.938247	0.409688	2.14872	0.880153	0.944165	Metagenome
SULFATE-CYS-PWY: superpathway of sulfate assimilation and cysteine biosynthesis	0	0.954438	0.376375	2.42033	0.921756	0.964663	Metagenome
THISYN-PWY: superpathway of thiamin diphosphate biosynthesis I	0	0.928875	0.676085	1.27618	0.648934	0.770881	Metagenome
THISYNARA-PWY: superpathway of thiamin diphosphate biosynthesis III (eukaryotes)	0	2.71328	0.999175	7.36796	0.0501854	0.164497	Metagenome
THRESYN-PWY: superpathway of L-threonine biosynthesis	0	3.62997	0.892	14.7721	0.0717981	0.195512	Metagenome
TRNA-CHARGING-PWY: tRNA charging	0	1.72141	0.528067	5.61151	0.367646	0.520586	Metagenome
TRPSYN-PWY: L-tryptophan biosynthesis	0	0.906271	0.285288	2.87894	0.867457	0.936219	Metagenome
UDPNAGSYN-PWY: UDP-N-acetyl-D-glucosamine biosynthesis I	0	1.31435	0.482862	3.57765	0.592637	0.728449	Metagenome
VALSYN-PWY: L-valine biosynthesis	0	2.6146	0.78837	8.67123	0.116123	0.244688	Metagenome
PWY-4981: L-proline biosynthesis II (from arginine)	447	0.0710966	0.00453788	1.1139	0.0596778	0.726789	Metatranscriptome
COLANSYN-PWY: colanic acid building blocks biosynthesis	218	0.125035	0.0137722	1.13517	0.0646956	0.726789	Metatranscriptome
PENTOSE-P-PWY: pentose phosphate pathway	189	0.07812	0.00322343	1.89324	0.116986	0.726789	Metatranscriptome
PWY-6901: superpathway of glucose and xylose degradation	92	0.581145	0.30224	1.11742	0.103704	0.726789	Metatranscriptome
RIBOSYN2-PWY: flavin biosynthesis I (bacteria and plants)	92	19.1632	0.193287	1899.92	0.207969	0.74696	Metatranscriptome
PRPP-PWY: superpathway of histidine, purine, and pyrimidine biosynthesis	79	9.82932	0.864805	111.719	0.0653476	0.726789	Metatranscriptome
PWY-5030: L-histidine degradation III	79	0.20164	0.0296983	1.36905	0.101304	0.726789	Metatranscriptome
GLYCOLYSIS-E-D: superpathway of glycolysis and Entner-Doudoroff	67	2.37174	0.858587	6.55163	0.0957341	0.726789	Metatranscriptome
PWY-841: superpathway of purine nucleotides de novo biosynthesis I	67	844464	0.224153	3.18139e+12	0.0773239	0.726789	Metatranscriptome
PWY-6125: superpathway of guanosine nucleotides de novo biosynthesis II	63	6.34351	0.574622	70.0288	0.131603	0.726789	Metatranscriptome
PWY-6124: inosine-5-phosphate biosynthesis II	60	1.21252e+77	4.78881e-75	3.07007e+228	0.318333	0.74696	Metatranscriptome
PWY-7220: adenosine deoxyribonucleotides de novo biosynthesis II	60	4.09529	0.547283	30.6449	0.169761	0.726789	Metatranscriptome
PWY-7222: guanosine deoxyribonucleotides de novo biosynthesis II	60	4.09529	0.547283	30.6449	0.169761	0.726789	Metatranscriptome
PWY-7221: guanosine ribonucleotides de novo biosynthesis	59	61.9898	1.18367	3246.45	0.0410035	0.726789	Metatranscriptome
PWY-6123: inosine-5-phosphate biosynthesis I	56	1.23368e+81	4.10634e-171	Inf	0.527374	0.821026	Metatranscriptome
PWY-6126: superpathway of adenosine nucleotides de novo biosynthesis II	55	4.77124	0.527288	43.1732	0.164381	0.726789	Metatranscriptome
ARGSYN-PWY: L-arginine biosynthesis I (via L-ornithine)	54	1.33274	0.824426	2.15445	0.241143	0.74696	Metatranscriptome
CITRULBIO-PWY: L-citrulline biosynthesis	54	0.457794	0.180538	1.16084	0.0997961	0.726789	Metatranscriptome
COA-PWY: coenzyme A biosynthesis I	54	6657.78	0.137767	3.21748e+08	0.109645	0.726789	Metatranscriptome
COMPLETE-ARO-PWY: superpathway of aromatic amino acid biosynthesis	54	0.00030758	3.86727e-08	2.44631	0.0776014	0.726789	Metatranscriptome
FAO-PWY: fatty acid &beta;-oxidation I	54	0.655367	0.358808	1.19703	0.169179	0.726789	Metatranscriptome
P108-PWY: pyruvate fermentation to propanoate I	54	1.70105	0.654286	4.42247	0.275809	0.74696	Metatranscriptome
PANTOSYN-PWY: pantothenate and coenzyme A biosynthesis I	54	5.23651e+36	2.53253e-14	1.08275e+87	0.152613	0.726789	Metatranscriptome
PHOSLIPSYN-PWY: superpathway of phospholipid biosynthesis I (bacteria)	54	2.95652	0.925015	9.44959	0.0674714	0.726789	Metatranscriptome
PWY-4242: pantothenate and coenzyme A biosynthesis III	54	2.69329e+123	0	Inf	0.833853	0.921273	Metatranscriptome
PWY-5104: L-isoleucine biosynthesis IV	54	0.0652192	0.00360223	1.18081	0.0646709	0.726789	Metatranscriptome
PWY-5973: cis-vaccenate biosynthesis	54	15.4023	0.629404	376.916	0.0936987	0.726789	Metatranscriptome
PWY-6609: adenine and adenosine salvage III	54	5.24913	0.324561	84.8941	0.242972	0.74696	Metatranscriptome
PWY-7187: pyrimidine deoxyribonucleotides de novo biosynthesis II	54	0.561927	0.204406	1.54478	0.263939	0.74696	Metatranscriptome
PWY-7198: pyrimidine deoxyribonucleotides de novo biosynthesis IV	54	1.16254	0.852616	1.58513	0.341061	0.74696	Metatranscriptome
PWY-7210: pyrimidine deoxyribonucleotides biosynthesis from CTP	54	1.15765	0.858346	1.56131	0.337474	0.74696	Metatranscriptome
PWY-7228: superpathway of guanosine nucleotides de novo biosynthesis I	54	34.3522	1.32375	891.457	0.0332688	0.726789	Metatranscriptome
PWY-7229: superpathway of adenosine nucleotides de novo biosynthesis I	54	3.22682	0.407981	25.5216	0.26687	0.74696	Metatranscriptome
PWY-7234: inosine-5-phosphate biosynthesis III	54	2.38631	0.830178	6.85934	0.106416	0.726789	Metatranscriptome
PWY-7237: myo-, chiro- and scillo-inositol degradation	54	0.0129134	4.55884e-05	3.65786	0.131089	0.726789	Metatranscriptome
PWY-7400: L-arginine biosynthesis IV (archaebacteria)	54	1.32329	0.825723	2.12068	0.24436	0.74696	Metatranscriptome
1CMET2-PWY: N10-formyl-tetrahydrofolate biosynthesis	0	2.89518	0.0695213	120.568	0.576351	0.822822	Metatranscriptome
ANAEROFRUCAT-PWY: homolactic fermentation	0	3.59377	0.148321	87.0756	0.431536	0.78574	Metatranscriptome
ANAGLYCOLYSIS-PWY: glycolysis III (from glucose)	0	0.96548	0.0324623	28.7149	0.983807	0.988874	Metatranscriptome
ARGININE-SYN4-PWY: L-ornithine de novo biosynthesis	0	2.13451	0.217465	20.9511	0.515247	0.8208	Metatranscriptome
ARO-PWY: chorismate biosynthesis I	0	0.0253594	0.000319334	2.01388	0.0996922	0.726789	Metatranscriptome
ASPASN-PWY: superpathway of L-aspartate and L-asparagine biosynthesis	0	0.897656	0.00936297	86.0609	0.96301	0.986982	Metatranscriptome
BRANCHED-CHAIN-AA-SYN-PWY: superpathway of branched amino acid biosynthesis	0	0.290602	0.0161741	5.22127	0.401725	0.78574	Metatranscriptome
CALVIN-PWY: Calvin-Benson-Bassham cycle	0	49.2446	0.23089	10503	0.154373	0.726789	Metatranscriptome
COA-PWY-1: coenzyme A biosynthesis II (mammalian)	0	0.370419	0.0260063	5.27605	0.463685	0.78574	Metatranscriptome
DAPLYSINESYN-PWY: L-lysine biosynthesis I	0	0.831993	0.356111	1.94381	0.670957	0.822822	Metatranscriptome
DENOVOPURINE2-PWY: superpathway of purine nucleotides de novo biosynthesis II	0	0.792231	0.267184	2.34906	0.674496	0.822822	Metatranscriptome
DTDPRHAMSYN-PWY: dTDP-L-rhamnose biosynthesis I	0	4.75782	0.197543	114.592	0.336603	0.74696	Metatranscriptome
GALACT-GLUCUROCAT-PWY: superpathway of hexuronide and hexuronate degradation	0	0.881878	0.514157	1.51259	0.647921	0.822822	Metatranscriptome
GALACTUROCAT-PWY: D-galacturonate degradation I	0	2.05556	0.525638	8.03847	0.300376	0.74696	Metatranscriptome
GLCMANNANAUT-PWY: superpathway of N-acetylglucosamine, N-acetylmannosamine and N-acetylneuraminate degradation	0	5.01743	0.243988	103.18	0.295762	0.74696	Metatranscriptome
GLUCONEO-PWY: gluconeogenesis I	0	1.49697	0.660682	3.39181	0.333659	0.74696	Metatranscriptome
GLUCUROCAT-PWY: superpathway of &beta;-D-glucuronide and D-glucuronate degradation	0	0.955924	0.384663	2.37556	0.922683	0.957633	Metatranscriptome
GLYCOGENSYNTH-PWY: glycogen biosynthesis I (from ADP-D-Glucose)	0	0.571806	0.164029	1.99332	0.380315	0.78574	Metatranscriptome
GLYCOLYSIS: glycolysis I (from glucose 6-phosphate)	0	0.22836	0.00502308	10.3817	0.448232	0.78574	Metatranscriptome
HEXITOLDEGSUPER-PWY: superpathway of hexitol degradation (bacteria)	0	13.1677	0.512886	338.063	0.119527	0.726789	Metatranscriptome
HISDEG-PWY: L-histidine degradation I	0	0.880241	0.209711	3.69473	0.861635	0.93085	Metatranscriptome
HISTSYN-PWY: L-histidine biosynthesis	0	1.53535	0.136842	17.2265	0.728146	0.845389	Metatranscriptome
ILEUSYN-PWY: L-isoleucine biosynthesis I (from threonine)	0	0.275794	0.0102485	7.42178	0.443205	0.78574	Metatranscriptome
NONMEVIPP-PWY: methylerythritol phosphate pathway I	0	2.73049	0.184985	40.3037	0.464562	0.78574	Metatranscriptome
NONOXIPENT-PWY: pentose phosphate pathway (non-oxidative branch)	0	1.27011	0.0568083	28.397	0.880113	0.934693	Metatranscriptome
P162-PWY: L-glutamate degradation V (via hydroxyglutarate)	0	1.28315	0.45695	3.60321	0.636009	0.822822	Metatranscriptome
P164-PWY: purine nucleobases degradation I (anaerobic)	0	1.45726	0.187327	11.3364	0.719017	0.841926	Metatranscriptome
P42-PWY: incomplete reductive TCA cycle	0	0.470201	0.0718097	3.07882	0.431244	0.78574	Metatranscriptome
P441-PWY: superpathway of N-acetylneuraminate degradation	0	2.23822	0.478837	10.4621	0.30582	0.74696	Metatranscriptome
PANTO-PWY: phosphopantothenate biosynthesis I	0	0.602686	0.0638046	5.69286	0.658515	0.822822	Metatranscriptome
PEPTIDOGLYCANSYN-PWY: peptidoglycan biosynthesis I (meso-diaminopimelate containing)	0	7.32064	0.129393	414.178	0.333625	0.74696	Metatranscriptome
PWY-1042: glycolysis IV (plant cytosol)	0	3.66174	0.137475	97.5329	0.438301	0.78574	Metatranscriptome
PWY-1269: CMP-3-deoxy-D-manno-octulosonate biosynthesis I	0	2.08434	0.0633664	68.561	0.680277	0.822822	Metatranscriptome
PWY-2942: L-lysine biosynthesis III	0	11.5826	0.219153	612.161	0.226243	0.74696	Metatranscriptome
PWY-3001: superpathway of L-isoleucine biosynthesis I	0	0.21983	0.00464828	10.3964	0.441329	0.78574	Metatranscriptome
PWY-3781: aerobic respiration I (cytochrome c)	0	0.816976	0.299792	2.22638	0.692689	0.822822	Metatranscriptome
PWY-3841: folate transformations II	0	5.91195	0.2013	173.627	0.302796	0.74696	Metatranscriptome
PWY-4984: urea cycle	0	0.624425	0.309814	1.25852	0.187848	0.74696	Metatranscriptome
PWY-5097: L-lysine biosynthesis VI	0	2.28186	0.13191	39.473	0.570553	0.822822	Metatranscriptome
PWY-5100: pyruvate fermentation to acetate and lactate II	0	0.796496	0.151622	4.18413	0.78805	0.884942	Metatranscriptome
PWY-5103: L-isoleucine biosynthesis III	0	2.99271	0.163789	54.6819	0.459603	0.78574	Metatranscriptome
PWY-5177: glutaryl-CoA degradation	0	1.58923	0.221507	11.4021	0.644964	0.822822	Metatranscriptome
PWY-5484: glycolysis II (from fructose 6-phosphate)	0	0.377552	0.0119616	11.9169	0.580229	0.822822	Metatranscriptome
PWY-5659: GDP-mannose biosynthesis	0	1.15991	0.215366	6.24696	0.862905	0.93085	Metatranscriptome
PWY-5667: CDP-diacylglycerol biosynthesis I	0	0.100797	0.00134766	7.53906	0.297246	0.74696	Metatranscriptome
PWY-5676: acetyl-CoA fermentation to butanoate II	0	1.08011	0.278958	4.18211	0.911163	0.952896	Metatranscriptome
PWY-5686: UMP biosynthesis	0	5.04517	0.100379	253.576	0.418062	0.78574	Metatranscriptome
PWY-5695: urate biosynthesis/inosine 5-phosphate degradation	0	2.68272	0.353849	20.3392	0.33967	0.74696	Metatranscriptome
PWY-6121: 5-aminoimidazole ribonucleotide biosynthesis I	0	2.7084	0.147069	49.8774	0.502636	0.819776	Metatranscriptome
PWY-6122: 5-aminoimidazole ribonucleotide biosynthesis II	0	3.74037	0.236613	59.1277	0.348945	0.74696	Metatranscriptome
PWY-6151: S-adenosyl-L-methionine cycle I	0	0.415566	0.0081747	21.1256	0.661317	0.822822	Metatranscriptome
PWY-6163: chorismate biosynthesis from 3-dehydroquinate	0	0.0313893	0.000697137	1.41334	0.0747655	0.726789	Metatranscriptome
PWY-6168: flavin biosynthesis III (fungi)	0	41.9674	0.429382	4101.85	0.109956	0.726789	Metatranscriptome
PWY-621: sucrose degradation III (sucrose invertase)	0	1.36807	0.388961	4.81183	0.625258	0.822822	Metatranscriptome
PWY-6270: isoprene biosynthesis I	0	1.17571	0.574489	2.40612	0.657752	0.822822	Metatranscriptome
PWY-6277: superpathway of 5-aminoimidazole ribonucleotide biosynthesis	0	3.74037	0.236613	59.1277	0.348945	0.74696	Metatranscriptome
PWY-6317: galactose degradation I (Leloir pathway)	0	1.03611	0.208884	5.13935	0.965369	0.986982	Metatranscriptome
PWY-6385: peptidoglycan biosynthesis III (mycobacteria)	0	660.347	0.503835	865477	0.0762577	0.726789	Metatranscriptome
PWY-6386: UDP-N-acetylmuramoyl-pentapeptide biosynthesis II (lysine-containing)	0	4.07579	0.144229	115.179	0.409838	0.78574	Metatranscriptome
PWY-6387: UDP-N-acetylmuramoyl-pentapeptide biosynthesis I (meso-diaminopimelate containing)	0	2.46992	0.057893	105.376	0.636808	0.822822	Metatranscriptome
PWY-6507: 4-deoxy-L-threo-hex-4-enopyranuronate degradation	0	1.09398	0.488902	2.4479	0.82698	0.921107	Metatranscriptome
PWY-6527: stachyose degradation	0	1.44168	0.162569	12.7849	0.742519	0.846915	Metatranscriptome
PWY-6545: pyrimidine deoxyribonucleotides de novo biosynthesis III	0	0.540718	0.0676128	4.32427	0.562161	0.822822	Metatranscriptome
PWY-6608: guanosine nucleotides degradation III	0	1.14886	0.141063	9.35659	0.896819	0.945109	Metatranscriptome
PWY-6700: queuosine biosynthesis	0	0.503812	0.0396842	6.39616	0.59698	0.822822	Metatranscriptome
PWY-6703: preQ0 biosynthesis	0	2.39995	0.328751	17.5201	0.38805	0.78574	Metatranscriptome
PWY-6737: starch degradation V	0	0.657906	0.0579044	7.47509	0.735609	0.846878	Metatranscriptome
PWY-6897: thiamin salvage II	0	0.851821	0.396752	1.82884	0.680772	0.822822	Metatranscriptome
PWY-7111: pyruvate fermentation to isobutanol (engineered)	0	0.16448	0.00395515	6.84014	0.34261	0.74696	Metatranscriptome
PWY-7184: pyrimidine deoxyribonucleotides de novo biosynthesis I	0	1.16292	0.170066	7.95213	0.877706	0.934693	Metatranscriptome
PWY-7196: superpathway of pyrimidine ribonucleosides salvage	0	0.738827	0.259514	2.10342	0.570683	0.822822	Metatranscriptome
PWY-7197: pyrimidine deoxyribonucleotide phosphorylation	0	0.719768	0.289582	1.78902	0.479034	0.800337	Metatranscriptome
PWY-7199: pyrimidine deoxyribonucleosides salvage	0	0.827367	0.371532	1.84247	0.642694	0.822822	Metatranscriptome
PWY-7208: superpathway of pyrimidine nucleobases salvage	0	9.11358	0.297938	278.774	0.205448	0.74696	Metatranscriptome
PWY-7211: superpathway of pyrimidine deoxyribonucleotides de novo biosynthesis	0	1.72541	0.340275	8.74887	0.510195	0.8208	Metatranscriptome
PWY-7219: adenosine ribonucleotides de novo biosynthesis	0	5.03549	0.154688	163.918	0.362979	0.765049	Metatranscriptome
PWY-724: superpathway of L-lysine, L-threonine and L-methionine biosynthesis II	0	0.976041	0.0322949	29.4987	0.988874	0.988874	Metatranscriptome
PWY-7242: D-fructuronate degradation	0	1.54188	0.402825	5.9018	0.527202	0.821026	Metatranscriptome
PWY-7282: 4-amino-2-methyl-5-phosphomethylpyrimidine biosynthesis (yeast)	0	0.49933	0.121181	2.0575	0.336395	0.74696	Metatranscriptome
PWY-7323: superpathway of GDP-mannose-derived O-antigen building blocks biosynthesis	0	0.357031	0.087444	1.45775	0.151313	0.726789	Metatranscriptome
PWY-7357: thiamin formation from pyrithiamine and oxythiamine (yeast)	0	0.863454	0.41269	1.80657	0.696696	0.822822	Metatranscriptome
PWY-7383: anaerobic energy metabolism (invertebrates, cytosol)	0	0.723922	0.146589	3.57505	0.691741	0.822822	Metatranscriptome
PWY-7456: mannan degradation	0	0.779079	0.425709	1.42577	0.418157	0.78574	Metatranscriptome
PWY-7560: methylerythritol phosphate pathway II	0	1.17346	0.578046	2.3822	0.657917	0.822822	Metatranscriptome
PWY-7663: gondoate biosynthesis (anaerobic)	0	5.82519	0.212803	159.456	0.296668	0.74696	Metatranscriptome
PWY0-1296: purine ribonucleosides degradation	0	0.615405	0.116403	3.25355	0.567719	0.822822	Metatranscriptome
PWY0-1319: CDP-diacylglycerol biosynthesis II	0	0.100797	0.00134766	7.53906	0.297246	0.74696	Metatranscriptome
PWY0-162: superpathway of pyrimidine ribonucleotides de novo biosynthesis	0	2.12689	0.238211	18.9902	0.499274	0.819776	Metatranscriptome
PWY0-166: superpathway of pyrimidine deoxyribonucleotides de novo biosynthesis (E. coli)	0	0.733934	0.255916	2.10482	0.564972	0.822822	Metatranscriptome
PWY0-845: superpathway of pyridoxal 5-phosphate biosynthesis and salvage	0	0.298078	0.0335804	2.6459	0.277236	0.74696	Metatranscriptome
PWY66-399: gluconeogenesis III	0	0.391803	0.0125114	12.2696	0.593873	0.822822	Metatranscriptome
PWY66-400: glycolysis VI (metazoan)	0	0.118725	0.00396196	3.55774	0.219296	0.74696	Metatranscriptome
PWY66-422: D-galactose degradation V (Leloir pathway)	0	0.788534	0.185074	3.35966	0.748005	0.846915	Metatranscriptome
PYRIDNUCSYN-PWY: NAD biosynthesis I (from aspartate)	0	0.147686	0.00278019	7.8452	0.345334	0.74696	Metatranscriptome
PYRIDOXSYN-PWY: pyridoxal 5-phosphate biosynthesis I	0	0.294669	0.025447	3.41219	0.328164	0.74696	Metatranscriptome
RHAMCAT-PWY: L-rhamnose degradation I	0	3.44495	0.666591	17.8036	0.139939	0.726789	Metatranscriptome
SALVADEHYPOX-PWY: adenosine nucleotides degradation II	0	0.829861	0.410401	1.67804	0.603666	0.822822	Metatranscriptome
SER-GLYSYN-PWY: superpathway of L-serine and glycine biosynthesis I	0	2.07166	0.208696	20.5647	0.53396	0.821938	Metatranscriptome
THRESYN-PWY: superpathway of L-threonine biosynthesis	0	1.03798	0.0180271	59.7658	0.985618	0.988874	Metatranscriptome
TRNA-CHARGING-PWY: tRNA charging	0	1.45648	0.0325602	65.1514	0.846243	0.927482	Metatranscriptome
VALSYN-PWY: L-valine biosynthesis	0	0.275794	0.0102485	7.42178	0.443205	0.78574	Metatranscriptome
PENTOSE-P-PWY: pentose phosphate pathway	305	0.111472	0.00986766	1.25926	0.0761224	0.31194	Relative expression (MT/MG)
PWY-6595: superpathway of guanosine nucleotides degradation (plants)	269	6.04161	1.07194	34.0513	0.0414756	0.31194	Relative expression (MT/MG)
7ALPHADEHYDROX-PWY: cholate degradation (bacteria, anaerobic)	230	0.163674	0.0228533	1.17223	0.0715761	0.31194	Relative expression (MT/MG)
HISDEG-PWY: L-histidine degradation I	212	2.55931e-57	0	Inf	0.984459	0.993998	Relative expression (MT/MG)
RIBOSYN2-PWY: flavin biosynthesis I (bacteria and plants)	142	4.11843	1.01276	16.7478	0.0479612	0.31194	Relative expression (MT/MG)
PWY0-1241: ADP-L-glycero-&beta;-D-manno-heptose biosynthesis	116	5830.77	0.0084069	4.04404e+09	0.206372	0.366942	Relative expression (MT/MG)
PWY490-3: nitrate reduction VI (assimilatory)	105	13.5901	0.81978	225.293	0.0685619	0.31194	Relative expression (MT/MG)
PWY-5030: L-histidine degradation III	101	2.35798e-42	2.41238e-237	2.30481e+153	0.675632	0.765256	Relative expression (MT/MG)
HEMESYN2-PWY: heme biosynthesis II (anaerobic)	99	13.962	0.786413	247.881	0.0724487	0.31194	Relative expression (MT/MG)
PWY-5173: superpathway of acetyl-CoA biosynthesis	86	115.376	0.498007	26729.8	0.0874379	0.31194	Relative expression (MT/MG)
PWY-6969: TCA cycle V (2-oxoglutarate:ferredoxin oxidoreductase)	86	6.03958	0.909534	40.1046	0.0626272	0.31194	Relative expression (MT/MG)
GLUTORN-PWY: L-ornithine biosynthesis	82	0.0377301	0.00131009	1.08662	0.055934	0.31194	Relative expression (MT/MG)
PWY-5367: petroselinate biosynthesis	82	1.59826	0.950042	2.68874	0.0772464	0.31194	Relative expression (MT/MG)
PWY66-400: glycolysis VI (metazoan)	82	0.173478	0.0348707	0.863036	0.0323591	0.31194	Relative expression (MT/MG)
PWYG-321: mycolate biosynthesis	82	0.405485	0.16594	0.990828	0.0476795	0.31194	Relative expression (MT/MG)
RHAMCAT-PWY: L-rhamnose degradation I	81	0.138973	0.0140176	1.3778	0.0917628	0.31194	Relative expression (MT/MG)
SULFATE-CYS-PWY: superpathway of sulfate assimilation and cysteine biosynthesis	72	0.0776689	0.00205697	2.93268	0.167815	0.330467	Relative expression (MT/MG)
ANAGLYCOLYSIS-PWY: glycolysis III (from glucose)	68	0.0533435	0.00310572	0.916222	0.0433512	0.31194	Relative expression (MT/MG)
PWY-6549: L-glutamine biosynthesis III	46	0.277305	0.0847658	0.907184	0.0339145	0.31194	Relative expression (MT/MG)
ARGDEG-PWY: superpathway of L-arginine, putrescine, and 4-aminobutanoate degradation	43	3.40756	0.691541	16.7907	0.131884	0.31194	Relative expression (MT/MG)
FAO-PWY: fatty acid &beta;-oxidation I	43	55.4711	1.06278	2895.28	0.0465718	0.31194	Relative expression (MT/MG)
ORNARGDEG-PWY: superpathway of L-arginine and L-ornithine degradation	43	3.40756	0.691541	16.7907	0.131884	0.31194	Relative expression (MT/MG)
PWY-6628: superpathway of L-phenylalanine biosynthesis	43	3.93045	0.90443	17.0809	0.0678512	0.31194	Relative expression (MT/MG)
PWY-7013: L-1,2-propanediol degradation	43	0.689689	0.377614	1.25968	0.226724	0.381851	Relative expression (MT/MG)
PWY-5136: fatty acid &beta;-oxidation II (peroxisome)	42	51.7358	1.06298	2518.01	0.0465015	0.31194	Relative expression (MT/MG)
COLANSYN-PWY: colanic acid building blocks biosynthesis	41	3.29826	0.861769	12.6235	0.0813773	0.31194	Relative expression (MT/MG)
GALACTUROCAT-PWY: D-galacturonate degradation I	41	71.509	0.238238	21464	0.142346	0.31194	Relative expression (MT/MG)
GLYCOL-GLYOXDEG-PWY: superpathway of glycol metabolism and degradation	41	7.96041	0.675884	93.7561	0.0992146	0.31194	Relative expression (MT/MG)
PRPP-PWY: superpathway of histidine, purine, and pyrimidine biosynthesis	41	1.45287	0.89078	2.36964	0.134494	0.31194	Relative expression (MT/MG)
PWY-5484: glycolysis II (from fructose 6-phosphate)	41	0.000657028	1.20516e-07	3.58198	0.095051	0.31194	Relative expression (MT/MG)
PWY-5840: superpathway of menaquinol-7 biosynthesis	41	2.75689	0.915454	8.30237	0.0713961	0.31194	Relative expression (MT/MG)
PWY-5863: superpathway of phylloquinol biosynthesis	41	2.70429	0.936821	7.80638	0.0658657	0.31194	Relative expression (MT/MG)
PWY-5897: superpathway of menaquinol-11 biosynthesis	41	3.47476	0.903542	13.3629	0.0699242	0.31194	Relative expression (MT/MG)
PWY-5898: superpathway of menaquinol-12 biosynthesis	41	3.47476	0.903542	13.3629	0.0699242	0.31194	Relative expression (MT/MG)
PWY-5899: superpathway of menaquinol-13 biosynthesis	41	3.47476	0.903542	13.3629	0.0699242	0.31194	Relative expression (MT/MG)
PWY-7003: glycerol degradation to butanol	41	0.0672249	0.00345293	1.3088	0.0746944	0.31194	Relative expression (MT/MG)
PWY-7187: pyrimidine deoxyribonucleotides de novo biosynthesis II	41	0.570041	0.249566	1.30205	0.182303	0.347411	Relative expression (MT/MG)
PWY-7210: pyrimidine deoxyribonucleotides biosynthesis from CTP	41	0.521745	0.198938	1.36835	0.186003	0.347567	Relative expression (MT/MG)
PWY-7220: adenosine deoxyribonucleotides de novo biosynthesis II	41	0.0340424	0.000490826	2.36108	0.118102	0.31194	Relative expression (MT/MG)
PWY-7222: guanosine deoxyribonucleotides de novo biosynthesis II	41	0.0340424	0.000490826	2.36108	0.118102	0.31194	Relative expression (MT/MG)
PWY-7234: inosine-5-phosphate biosynthesis III	41	7.29853	0.969272	54.9573	0.0536439	0.31194	Relative expression (MT/MG)
3-HYDROXYPHENYLACETATE-DEGRADATION-PWY: 4-hydroxyphenylacetate degradation	0	1.5668	0.517507	4.74361	0.426912	0.578251	Relative expression (MT/MG)
AEROBACTINSYN-PWY: aerobactin biosynthesis	0	0.786846	0.252139	2.4555	0.679709	0.765256	Relative expression (MT/MG)
ALLANTOINDEG-PWY: superpathway of allantoin degradation in yeast	0	0.138661	0.0131895	1.45774	0.0997615	0.31194	Relative expression (MT/MG)
ANAEROFRUCAT-PWY: homolactic fermentation	0	0.940344	0.474111	1.86506	0.860256	0.910023	Relative expression (MT/MG)
ARG+POLYAMINE-SYN: superpathway of arginine and polyamine biosynthesis	0	2.21774	0.725419	6.78006	0.162419	0.324838	Relative expression (MT/MG)
ARGSYN-PWY: L-arginine biosynthesis I (via L-ornithine)	0	0.122729	0.00978725	1.53898	0.103979	0.31194	Relative expression (MT/MG)
AST-PWY: L-arginine degradation II (AST pathway)	0	3.14324	0.808175	12.225	0.0983994	0.31194	Relative expression (MT/MG)
BIOTIN-BIOSYNTHESIS-PWY: biotin biosynthesis I	0	2.17434	0.667289	7.08502	0.197474	0.361096	Relative expression (MT/MG)
CALVIN-PWY: Calvin-Benson-Bassham cycle	0	0.300862	0.0453763	1.99482	0.213317	0.367515	Relative expression (MT/MG)
CENTFERM-PWY: pyruvate fermentation to butanoate	0	0.823107	0.471292	1.43755	0.493811	0.619684	Relative expression (MT/MG)
CITRULBIO-PWY: L-citrulline biosynthesis	0	0.994453	0.528663	1.87064	0.986232	0.993998	Relative expression (MT/MG)
CRNFORCAT-PWY: creatinine degradation I	0	0.851548	0.395233	1.8347	0.681556	0.765256	Relative expression (MT/MG)
DAPLYSINESYN-PWY: L-lysine biosynthesis I	0	1.81938	0.564248	5.86644	0.316363	0.467423	Relative expression (MT/MG)
DTDPRHAMSYN-PWY: dTDP-L-rhamnose biosynthesis I	0	0.368098	0.0432059	3.13606	0.360543	0.504367	Relative expression (MT/MG)
ECASYN-PWY: enterobacterial common antigen biosynthesis	0	1.40887	0.766603	2.58924	0.269594	0.426025	Relative expression (MT/MG)
ENTBACSYN-PWY: enterobactin biosynthesis	0	1.68733	0.851818	3.34235	0.133586	0.31194	Relative expression (MT/MG)
FERMENTATION-PWY: mixed acid fermentation	0	0.0992748	0.00898804	1.09651	0.0594541	0.31194	Relative expression (MT/MG)
FOLSYN-PWY: superpathway of tetrahydrofolate biosynthesis and salvage	0	2.2527	0.678722	7.47676	0.184562	0.347411	Relative expression (MT/MG)
FUC-RHAMCAT-PWY: superpathway of fucose and rhamnose degradation	0	3.88028	0.823557	18.2824	0.0864307	0.31194	Relative expression (MT/MG)
FUCCAT-PWY: fucose degradation	0	0.966661	0.389126	2.40136	0.941778	0.976094	Relative expression (MT/MG)
GALACT-GLUCUROCAT-PWY: superpathway of hexuronide and hexuronate degradation	0	4.10041	0.448043	37.5262	0.211582	0.367515	Relative expression (MT/MG)
GALACTARDEG-PWY: D-galactarate degradation I	0	1.23952	0.537284	2.85958	0.614651	0.718497	Relative expression (MT/MG)
GLCMANNANAUT-PWY: superpathway of N-acetylglucosamine, N-acetylmannosamine and N-acetylneuraminate degradation	0	1.28381	0.127033	12.9743	0.83235	0.898054	Relative expression (MT/MG)
GLUCARDEG-PWY: D-glucarate degradation I	0	1.23923	0.565448	2.71591	0.592094	0.705429	Relative expression (MT/MG)
GLUCARGALACTSUPER-PWY: superpathway of D-glucarate and D-galactarate degradation	0	1.23952	0.537284	2.85958	0.614651	0.718497	Relative expression (MT/MG)
GLUCONEO-PWY: gluconeogenesis I	0	0.789948	0.400196	1.55928	0.496751	0.620333	Relative expression (MT/MG)
GLUCOSE1PMETAB-PWY: glucose and glucose-1-phosphate degradation	0	2.0724	0.753455	5.70022	0.158062	0.321141	Relative expression (MT/MG)
GLUCUROCAT-PWY: superpathway of &beta;-D-glucuronide and D-glucuronate degradation	0	1.34347	0.199695	9.03827	0.761445	0.843853	Relative expression (MT/MG)
GLYCOCAT-PWY: glycogen degradation I (bacterial)	0	0.626015	0.18725	2.09289	0.446878	0.597376	Relative expression (MT/MG)
GLYCOGENSYNTH-PWY: glycogen biosynthesis I (from ADP-D-Glucose)	0	1.35752	0.391631	4.70558	0.629853	0.729603	Relative expression (MT/MG)
GLYCOLYSIS-E-D: superpathway of glycolysis and Entner-Doudoroff	0	1.99079	0.775865	5.10818	0.152102	0.320291	Relative expression (MT/MG)
GLYCOLYSIS-TCA-GLYOX-BYPASS: superpathway of glycolysis, pyruvate dehydrogenase, TCA, and glyoxylate bypass	0	3.66877	0.792051	16.9937	0.0965262	0.31194	Relative expression (MT/MG)
GLYCOLYSIS: glycolysis I (from glucose 6-phosphate)	0	0.304451	0.0808413	1.14657	0.0787761	0.31194	Relative expression (MT/MG)
HCAMHPDEG-PWY: 3-phenylpropanoate and 3-(3-hydroxyphenyl)propanoate degradation to 2-oxopent-4-enoate	0	2.93609	0.549361	15.692	0.207838	0.366942	Relative expression (MT/MG)
HEME-BIOSYNTHESIS-II: heme biosynthesis I (aerobic)	0	1.14486	0.318224	4.11884	0.835923	0.898054	Relative expression (MT/MG)
HEXITOLDEGSUPER-PWY: superpathway of hexitol degradation (bacteria)	0	2.25273	0.594505	8.53614	0.232129	0.388399	Relative expression (MT/MG)
KDO-NAGLIPASYN-PWY: superpathway of (Kdo)2-lipid A biosynthesis	0	2.00528	0.758937	5.29838	0.160447	0.323421	Relative expression (MT/MG)
KETOGLUCONMET-PWY: ketogluconate metabolism	0	2.18512	0.556925	8.5734	0.26239	0.417217	Relative expression (MT/MG)
LACTOSECAT-PWY: lactose and galactose degradation I	0	0.261191	0.0420065	1.62405	0.149897	0.320291	Relative expression (MT/MG)
LPSSYN-PWY: superpathway of lipopolysaccharide biosynthesis	0	1.79676	0.766767	4.21034	0.17742	0.344088	Relative expression (MT/MG)
METHANOGENESIS-PWY: methanogenesis from H2 and CO2	0	0.622589	0.109059	3.5542	0.593915	0.705429	Relative expression (MT/MG)
METHGLYUT-PWY: superpathway of methylglyoxal degradation	0	1.91381	0.820681	4.46297	0.132957	0.31194	Relative expression (MT/MG)
NAD-BIOSYNTHESIS-II: NAD salvage pathway II	0	3.71299	0.75623	18.2303	0.106129	0.31194	Relative expression (MT/MG)
NONOXIPENT-PWY: pentose phosphate pathway (non-oxidative branch)	0	0.169856	0.0185862	1.55228	0.116308	0.31194	Relative expression (MT/MG)
OANTIGEN-PWY: O-antigen building blocks biosynthesis (E. coli)	0	1.36297	0.686832	2.70472	0.375821	0.522881	Relative expression (MT/MG)
ORNDEG-PWY: superpathway of ornithine degradation	0	5.70782	0.722472	45.0941	0.0985879	0.31194	Relative expression (MT/MG)
P105-PWY: TCA cycle IV (2-oxoglutarate decarboxylase)	0	4.41033	0.801676	24.263	0.0880288	0.31194	Relative expression (MT/MG)
P108-PWY: pyruvate fermentation to propanoate I	0	1.19958	0.518972	2.77275	0.670348	0.765256	Relative expression (MT/MG)
P124-PWY: Bifidobacterium shunt	0	0.726637	0.398476	1.32505	0.297511	0.450667	Relative expression (MT/MG)
P125-PWY: superpathway of (R,R)-butanediol biosynthesis	0	0.389473	0.115654	1.31158	0.127967	0.31194	Relative expression (MT/MG)
P161-PWY: acetylene degradation	0	0.463582	0.116182	1.84977	0.276217	0.431169	Relative expression (MT/MG)
P162-PWY: L-glutamate degradation V (via hydroxyglutarate)	0	1.04418	0.570787	1.9102	0.88842	0.92841	Relative expression (MT/MG)
P163-PWY: L-lysine fermentation to acetate and butanoate	0	0.539051	0.109227	2.66029	0.448032	0.597376	Relative expression (MT/MG)
P164-PWY: purine nucleobases degradation I (anaerobic)	0	0.721713	0.337067	1.5453	0.401142	0.55211	Relative expression (MT/MG)
P185-PWY: formaldehyde assimilation III (dihydroxyacetone cycle)	0	1.00067	0.234415	4.27169	0.999274	0.999274	Relative expression (MT/MG)
P4-PWY: superpathway of L-lysine, L-threonine and L-methionine biosynthesis I	0	1.11401	0.531869	2.33333	0.774702	0.851175	Relative expression (MT/MG)
P42-PWY: incomplete reductive TCA cycle	0	1.61984	0.666906	3.93441	0.286751	0.43957	Relative expression (MT/MG)
P441-PWY: superpathway of N-acetylneuraminate degradation	0	1.45971	0.355861	5.98756	0.599421	0.707151	Relative expression (MT/MG)
P461-PWY: hexitol fermentation to lactate, formate, ethanol and acetate	0	0.577535	0.11022	3.0262	0.515918	0.631938	Relative expression (MT/MG)
PHOSLIPSYN-PWY: superpathway of phospholipid biosynthesis I (bacteria)	0	1.62898	0.771902	3.43772	0.200347	0.363751	Relative expression (MT/MG)
PHOTOALL-PWY: oxygenic photosynthesis	0	0.056208	0.00311147	1.01538	0.0512166	0.31194	Relative expression (MT/MG)
POLYAMINSYN3-PWY: superpathway of polyamine biosynthesis II	0	0.6486	0.164274	2.56085	0.536635	0.654183	Relative expression (MT/MG)
POLYISOPRENSYN-PWY: polyisoprenoid biosynthesis (E. coli)	0	4.00019	0.878668	18.2111	0.0730154	0.31194	Relative expression (MT/MG)
PPGPPMET-PWY: ppGpp biosynthesis	0	1.00279	0.387358	2.59602	0.995418	0.999274	Relative expression (MT/MG)
PWY-101: photosynthesis light reactions	0	0.0416006	0.00198626	0.871291	0.0404839	0.31194	Relative expression (MT/MG)
PWY-1861: formaldehyde assimilation II (RuMP Cycle)	0	0.400288	0.0808117	1.98276	0.262062	0.417217	Relative expression (MT/MG)
PWY-241: C4 photosynthetic carbon assimilation cycle, NADP-ME type	0	2.17098	0.439072	10.7344	0.341796	0.487074	Relative expression (MT/MG)
PWY-2723: trehalose degradation V	0	1.56385	0.74295	3.29179	0.238979	0.397264	Relative expression (MT/MG)
PWY-3781: aerobic respiration I (cytochrome c)	0	0.749099	0.417593	1.34377	0.332577	0.481015	Relative expression (MT/MG)
PWY-3841: folate transformations II	0	0.351792	0.0587592	2.10619	0.252544	0.411791	Relative expression (MT/MG)
PWY-4041: &gamma;-glutamyl cycle	0	12.6489	0.644012	248.433	0.0948508	0.31194	Relative expression (MT/MG)
PWY-4702: phytate degradation I	0	1.32412	0.593254	2.95538	0.493114	0.619684	Relative expression (MT/MG)
PWY-4981: L-proline biosynthesis II (from arginine)	0	0.422289	0.166451	1.07136	0.0695401	0.31194	Relative expression (MT/MG)
PWY-4984: urea cycle	0	0.854004	0.294227	2.47878	0.771597	0.851175	Relative expression (MT/MG)
PWY-5005: biotin biosynthesis II	0	0.422125	0.136309	1.30725	0.134801	0.31194	Relative expression (MT/MG)
PWY-5022: 4-aminobutanoate degradation V	0	1.29577	0.552853	3.03699	0.551027	0.665392	Relative expression (MT/MG)
PWY-5067: glycogen biosynthesis II (from UDP-D-Glucose)	0	0.682039	0.229518	2.02676	0.491033	0.619684	Relative expression (MT/MG)
PWY-5079: L-phenylalanine degradation III	0	0.303421	0.0720161	1.27838	0.104098	0.31194	Relative expression (MT/MG)
PWY-5080: very long chain fatty acid biosynthesis I	0	0.384944	0.107614	1.37697	0.142083	0.31194	Relative expression (MT/MG)
PWY-5083: NAD/NADH phosphorylation and dephosphorylation	0	1.63417	0.642235	4.15815	0.302673	0.45579	Relative expression (MT/MG)
PWY-5100: pyruvate fermentation to acetate and lactate II	0	0.563116	0.0676941	4.6843	0.595206	0.705429	Relative expression (MT/MG)
PWY-5103: L-isoleucine biosynthesis III	0	0.731875	0.166533	3.21642	0.679411	0.765256	Relative expression (MT/MG)
PWY-5104: L-isoleucine biosynthesis IV	0	1.01614	0.288509	3.57888	0.980116	0.993998	Relative expression (MT/MG)
PWY-5121: superpathway of geranylgeranyl diphosphate biosynthesis II (via MEP)	0	1.19618	0.551091	2.59638	0.650523	0.747755	Relative expression (MT/MG)
PWY-5129: sphingolipid biosynthesis (plants)	0	0.681439	0.228843	2.02916	0.490859	0.619684	Relative expression (MT/MG)
PWY-5138: unsaturated, even numbered fatty acid &beta;-oxidation	0	24.1827	0.476412	1227.51	0.111849	0.31194	Relative expression (MT/MG)
PWY-5154: L-arginine biosynthesis III (via N-acetyl-L-citrulline)	0	0.754596	0.161463	3.52661	0.720402	0.801839	Relative expression (MT/MG)
PWY-5177: glutaryl-CoA degradation	0	1.67749	0.566752	4.96506	0.350119	0.492475	Relative expression (MT/MG)
PWY-5189: tetrapyrrole biosynthesis II (from glycine)	0	0.714781	0.119436	4.27771	0.712997	0.797062	Relative expression (MT/MG)
PWY-5198: factor 420 biosynthesis	0	1.01559	0.286306	3.60253	0.980894	0.993998	Relative expression (MT/MG)
PWY-5304: superpathway of sulfur oxidation (Acidianus ambivalens)	0	0.113917	0.00973452	1.33309	0.0834669	0.31194	Relative expression (MT/MG)
PWY-5306: superpathway of thiosulfate metabolism (Desulfovibrio sulfodismutans)	0	0.0283957	0.00107283	0.751578	0.0331004	0.31194	Relative expression (MT/MG)
PWY-5345: superpathway of L-methionine biosynthesis (by sulfhydrylation)	0	0.367577	0.116866	1.15613	0.0869248	0.31194	Relative expression (MT/MG)
PWY-5419: catechol degradation to 2-oxopent-4-enoate II	0	0.563452	0.120277	2.63955	0.466549	0.609371	Relative expression (MT/MG)
PWY-5464: superpathway of cytosolic glycolysis (plants), pyruvate dehydrogenase and TCA cycle	0	0.577798	0.13406	2.49031	0.461785	0.609365	Relative expression (MT/MG)
PWY-5505: L-glutamate and L-glutamine biosynthesis	0	1.61151	0.60167	4.31625	0.342474	0.487074	Relative expression (MT/MG)
PWY-561: superpathway of glyoxylate cycle and fatty acid degradation	0	6.17574	0.372001	102.526	0.204036	0.366942	Relative expression (MT/MG)
PWY-5675: nitrate reduction V (assimilatory)	0	1.23646	0.224338	6.81492	0.807436	0.875863	Relative expression (MT/MG)
PWY-5676: acetyl-CoA fermentation to butanoate II	0	1.07403	0.497805	2.31724	0.855558	0.909763	Relative expression (MT/MG)
PWY-5695: urate biosynthesis/inosine 5-phosphate degradation	0	0.288459	0.0313584	2.65347	0.272177	0.427469	Relative expression (MT/MG)
PWY-5705: allantoin degradation to glyoxylate III	0	2.12832	0.797551	5.67955	0.13148	0.31194	Relative expression (MT/MG)
PWY-5723: Rubisco shunt	0	2.3137	0.413078	12.9593	0.339957	0.487074	Relative expression (MT/MG)
PWY-5747: 2-methylcitrate cycle II	0	0.847858	0.141797	5.06966	0.856457	0.909763	Relative expression (MT/MG)
PWY-5791: 1,4-dihydroxy-2-naphthoate biosynthesis II (plants)	0	2.92063	0.861191	9.90501	0.085403	0.31194	Relative expression (MT/MG)
PWY-5837: 1,4-dihydroxy-2-naphthoate biosynthesis I	0	2.92063	0.861191	9.90501	0.085403	0.31194	Relative expression (MT/MG)
PWY-5838: superpathway of menaquinol-8 biosynthesis I	0	2.71113	0.793779	9.25981	0.111502	0.31194	Relative expression (MT/MG)
PWY-5845: superpathway of menaquinol-9 biosynthesis	0	1.84737	0.813302	4.1962	0.142566	0.31194	Relative expression (MT/MG)
PWY-5850: superpathway of menaquinol-6 biosynthesis I	0	1.84737	0.813302	4.1962	0.142566	0.31194	Relative expression (MT/MG)
PWY-5855: ubiquinol-7 biosynthesis (prokaryotic)	0	3.50399	0.673336	18.2345	0.136221	0.31194	Relative expression (MT/MG)
PWY-5856: ubiquinol-9 biosynthesis (prokaryotic)	0	3.50399	0.673336	18.2345	0.136221	0.31194	Relative expression (MT/MG)
PWY-5857: ubiquinol-10 biosynthesis (prokaryotic)	0	3.50399	0.673336	18.2345	0.136221	0.31194	Relative expression (MT/MG)
PWY-5860: superpathway of demethylmenaquinol-6 biosynthesis I	0	1.86055	0.814534	4.24983	0.140688	0.31194	Relative expression (MT/MG)
PWY-5861: superpathway of demethylmenaquinol-8 biosynthesis	0	2.79425	0.807003	9.67507	0.104887	0.31194	Relative expression (MT/MG)
PWY-5862: superpathway of demethylmenaquinol-9 biosynthesis	0	1.86055	0.814534	4.24983	0.140688	0.31194	Relative expression (MT/MG)
PWY-5896: superpathway of menaquinol-10 biosynthesis	0	1.84737	0.813302	4.1962	0.142566	0.31194	Relative expression (MT/MG)
PWY-5913: TCA cycle VI (obligate autotrophs)	0	4.9247	0.819077	29.6097	0.0815195	0.31194	Relative expression (MT/MG)
PWY-5918: superpathay of heme biosynthesis from glutamate	0	0.585705	0.137043	2.50324	0.470397	0.61006	Relative expression (MT/MG)
PWY-5920: superpathway of heme biosynthesis from glycine	0	0.577126	0.129101	2.57995	0.471843	0.61006	Relative expression (MT/MG)
PWY-5941: glycogen degradation II (eukaryotic)	0	1.24984	0.729108	2.14249	0.417339	0.568292	Relative expression (MT/MG)
PWY-6075: ergosterol biosynthesis I	0	0.0449218	0.00215272	0.937405	0.045317	0.31194	Relative expression (MT/MG)
PWY-6123: inosine-5-phosphate biosynthesis I	0	0.946946	0.146683	6.11322	0.954313	0.983682	Relative expression (MT/MG)
PWY-6124: inosine-5-phosphate biosynthesis II	0	0.95234	0.162823	5.57016	0.956784	0.983682	Relative expression (MT/MG)
PWY-6125: superpathway of guanosine nucleotides de novo biosynthesis II	0	0.0955493	0.00371521	2.45737	0.156392	0.320291	Relative expression (MT/MG)
PWY-6126: superpathway of adenosine nucleotides de novo biosynthesis II	0	0.173857	0.0204939	1.4749	0.108762	0.31194	Relative expression (MT/MG)
PWY-6167: flavin biosynthesis II (archaea)	0	2.17193	0.471624	10.0022	0.319528	0.467423	Relative expression (MT/MG)
PWY-6270: isoprene biosynthesis I	0	0.408837	0.127121	1.31487	0.133429	0.31194	Relative expression (MT/MG)
PWY-6309: L-tryptophan degradation XI (mammalian, via kynurenine)	0	0.425517	0.124773	1.45115	0.17222	0.336553	Relative expression (MT/MG)
PWY-6318: L-phenylalanine degradation IV (mammalian, via side chain)	0	0.569947	0.126304	2.57188	0.464605	0.609371	Relative expression (MT/MG)
PWY-6351: D-myo-inositol (1,4,5)-trisphosphate biosynthesis	0	0.131953	0.0122235	1.42444	0.0952081	0.31194	Relative expression (MT/MG)
PWY-6467: Kdo transfer to lipid IVA III (Chlamydia)	0	0.645324	0.191736	2.17196	0.479338	0.615956	Relative expression (MT/MG)
PWY-6471: peptidoglycan biosynthesis IV (Enterococcus faecium)	0	1.27349	0.492206	3.29493	0.618152	0.719305	Relative expression (MT/MG)
PWY-6507: 4-deoxy-L-threo-hex-4-enopyranuronate degradation	0	702.917	0.0119589	4.1316e+07	0.242005	0.399699	Relative expression (MT/MG)
PWY-6519: 8-amino-7-oxononanoate biosynthesis I	0	1.94794	0.580005	6.5421	0.280708	0.432899	Relative expression (MT/MG)
PWY-6531: mannitol cycle	0	0.560397	0.111849	2.80776	0.481215	0.615956	Relative expression (MT/MG)
PWY-6588: pyruvate fermentation to acetone	0	0.806036	0.316345	2.05375	0.651365	0.747755	Relative expression (MT/MG)
PWY-6590: superpathway of Clostridium acetobutylicum acidogenic fermentation	0	0.83189	0.484435	1.42856	0.504668	0.624131	Relative expression (MT/MG)
PWY-6598: sciadonate biosynthesis	0	0.384944	0.107614	1.37697	0.142083	0.31194	Relative expression (MT/MG)
PWY-6612: superpathway of tetrahydrofolate biosynthesis	0	2.25632	0.663008	7.67864	0.192816	0.357689	Relative expression (MT/MG)
PWY-6629: superpathway of L-tryptophan biosynthesis	0	1.78683	0.807467	3.95405	0.152059	0.320291	Relative expression (MT/MG)
PWY-6630: superpathway of L-tyrosine biosynthesis	0	1.92633	0.778099	4.76899	0.156331	0.320291	Relative expression (MT/MG)
PWY-6690: cinnamate and 3-hydroxycinnamate degradation to 2-oxopent-4-enoate	0	2.93609	0.549361	15.692	0.207838	0.366942	Relative expression (MT/MG)
PWY-6708: ubiquinol-8 biosynthesis (prokaryotic)	0	3.50399	0.673336	18.2345	0.136221	0.31194	Relative expression (MT/MG)
PWY-6785: hydrogen production VIII	0	0.10309	0.00832261	1.27695	0.0767945	0.31194	Relative expression (MT/MG)
PWY-6803: phosphatidylcholine acyl editing	0	1.92563	0.638059	5.81147	0.244949	0.401968	Relative expression (MT/MG)
PWY-6823: molybdenum cofactor biosynthesis	0	1.45726	0.736356	2.88395	0.27959	0.432899	Relative expression (MT/MG)
PWY-6829: tRNA methylation (yeast)	0	0.149801	0.0148393	1.51223	0.107532	0.31194	Relative expression (MT/MG)
PWY-6837: fatty acid beta-oxidation V (unsaturated, odd number, di-isomerase-dependent)	0	0.0628759	0.00374328	1.05613	0.0545981	0.31194	Relative expression (MT/MG)
PWY-6859: all-trans-farnesol biosynthesis	0	12.3487	0.848217	179.779	0.0658381	0.31194	Relative expression (MT/MG)
PWY-6901: superpathway of glucose and xylose degradation	0	2.0407	0.762622	5.46073	0.155499	0.320291	Relative expression (MT/MG)
PWY-6981: chitin biosynthesis	0	0.12049	0.0106226	1.36669	0.0876583	0.31194	Relative expression (MT/MG)
PWY-7039: phosphatidate metabolism, as a signaling molecule	0	0.0556146	0.00238899	1.29468	0.0719904	0.31194	Relative expression (MT/MG)
PWY-7115: C4 photosynthetic carbon assimilation cycle, NAD-ME type	0	0.657466	0.17196	2.51373	0.539957	0.655114	Relative expression (MT/MG)
PWY-7117: C4 photosynthetic carbon assimilation cycle, PEPCK type	0	2.45953	0.755384	8.00825	0.135114	0.31194	Relative expression (MT/MG)
PWY-7118: chitin degradation to ethanol	0	0.0748742	0.00498325	1.125	0.0608194	0.31194	Relative expression (MT/MG)
PWY-7196: superpathway of pyrimidine ribonucleosides salvage	0	1.24419	0.659509	2.3472	0.499902	0.621237	Relative expression (MT/MG)
PWY-7198: pyrimidine deoxyribonucleotides de novo biosynthesis IV	0	0.468227	0.159589	1.37375	0.167046	0.330467	Relative expression (MT/MG)
PWY-7208: superpathway of pyrimidine nucleobases salvage	0	0.0035114	6.58493e-07	18.7245	0.19676	0.361096	Relative expression (MT/MG)
PWY-7211: superpathway of pyrimidine deoxyribonucleotides de novo biosynthesis	0	1.54096	0.77112	3.07934	0.220889	0.374487	Relative expression (MT/MG)
PWY-7218: photosynthetic 3-hydroxybutanoate biosynthesis (engineered)	0	0.0271267	0.00101225	0.726949	0.031549	0.31194	Relative expression (MT/MG)
PWY-7219: adenosine ribonucleotides de novo biosynthesis	0	0.248027	0.0275199	2.23537	0.213905	0.367515	Relative expression (MT/MG)
PWY-7221: guanosine ribonucleotides de novo biosynthesis	0	0.350866	0.0397451	3.09742	0.345909	0.489242	Relative expression (MT/MG)
PWY-7228: superpathway of guanosine nucleotides de novo biosynthesis I	0	0.214688	0.0150634	3.05978	0.256375	0.415392	Relative expression (MT/MG)
PWY-7229: superpathway of adenosine nucleotides de novo biosynthesis I	0	0.0174993	2.7004e-05	11.34	0.220645	0.374487	Relative expression (MT/MG)
PWY-7237: myo-, chiro- and scillo-inositol degradation	0	0.506215	0.204271	1.25448	0.14147	0.31194	Relative expression (MT/MG)
PWY-7242: D-fructuronate degradation	0	22.6852	0.66605	772.644	0.0828766	0.31194	Relative expression (MT/MG)
PWY-7245: superpathway NAD/NADP - NADH/NADPH interconversion (yeast)	0	0.0427045	0.00198299	0.919663	0.0440649	0.31194	Relative expression (MT/MG)
PWY-7254: TCA cycle VII (acetate-producers)	0	3.67592	0.825824	16.3623	0.0874888	0.31194	Relative expression (MT/MG)
PWY-7268: NAD/NADP-NADH/NADPH cytosolic interconversion (yeast)	0	0.0513044	0.00267657	0.9834	0.0487114	0.31194	Relative expression (MT/MG)
PWY-7269: NAD/NADP-NADH/NADPH mitochondrial interconversion (yeast)	0	4.0695	0.796613	20.7891	0.0916553	0.31194	Relative expression (MT/MG)
PWY-7279: aerobic respiration II (cytochrome c) (yeast)	0	0.643559	0.226394	1.82941	0.408314	0.558976	Relative expression (MT/MG)
PWY-7283: wybutosine biosynthesis	0	0.104334	0.00848147	1.28346	0.0775461	0.31194	Relative expression (MT/MG)
PWY-7286: 7-(3-amino-3-carboxypropyl)-wyosine biosynthesis	0	0.11698	0.0101456	1.34879	0.0854072	0.31194	Relative expression (MT/MG)
PWY-7315: dTDP-N-acetylthomosamine biosynthesis	0	1.53658	0.661395	3.56985	0.3179	0.467423	Relative expression (MT/MG)
PWY-7328: superpathway of UDP-glucose-derived O-antigen building blocks biosynthesis	0	1.24848	0.266519	5.84839	0.77819	0.851257	Relative expression (MT/MG)
PWY-7371: 1,4-dihydroxy-6-naphthoate biosynthesis II	0	0.348404	0.0828172	1.4657	0.150316	0.320291	Relative expression (MT/MG)
PWY-7374: 1,4-dihydroxy-6-naphthoate biosynthesis I	0	2.19566	0.641021	7.5207	0.210548	0.367515	Relative expression (MT/MG)
PWY-7383: anaerobic energy metabolism (invertebrates, cytosol)	0	0.763245	0.388641	1.49892	0.432688	0.58299	Relative expression (MT/MG)
PWY-7392: taxadiene biosynthesis (engineered)	0	2.14289	0.458867	10.0072	0.332399	0.481015	Relative expression (MT/MG)
PWY-7400: L-arginine biosynthesis IV (archaebacteria)	0	0.160903	0.0165518	1.56417	0.115379	0.31194	Relative expression (MT/MG)
PWY-7409: phospholipid remodeling (phosphatidylethanolamine, yeast)	0	2.71222	0.761676	9.65782	0.123595	0.31194	Relative expression (MT/MG)
PWY-7411: superpathway of phosphatidate biosynthesis (yeast)	0	0.326067	0.0817842	1.3	0.112246	0.31194	Relative expression (MT/MG)
PWY-7420: monoacylglycerol metabolism (yeast)	0	0.0355188	0.00148193	0.851313	0.0394636	0.31194	Relative expression (MT/MG)
PWY-7446: sulfoglycolysis	0	1.72232	0.60336	4.91644	0.309674	0.461231	Relative expression (MT/MG)
PWY-7456: mannan degradation	0	0.98306	0.366798	2.63471	0.972904	0.993998	Relative expression (MT/MG)
PWY-7560: methylerythritol phosphate pathway II	0	0.396575	0.122663	1.28214	0.122377	0.31194	Relative expression (MT/MG)
PWY-7619: juniperonate biosynthesis	0	0.368166	0.100718	1.3458	0.130808	0.31194	Relative expression (MT/MG)
PWY-7663: gondoate biosynthesis (anaerobic)	0	0.16828	0.0124679	2.27129	0.179541	0.345582	Relative expression (MT/MG)
PWY-821: superpathway of sulfur amino acid biosynthesis (Saccharomyces cerevisiae)	0	0.046782	0.00230015	0.951486	0.0463321	0.31194	Relative expression (MT/MG)
PWY-922: mevalonate pathway I	0	0.584407	0.207222	1.64814	0.309889	0.461231	Relative expression (MT/MG)
PWY0-1261: anhydromuropeptides recycling	0	5.26859	1.08611	25.5572	0.0391575	0.31194	Relative expression (MT/MG)
PWY0-1277: 3-phenylpropanoate and 3-(3-hydroxyphenyl)propanoate degradation	0	1.91979	0.619231	5.9519	0.258567	0.416309	Relative expression (MT/MG)
PWY0-1338: polymyxin resistance	0	5.05429	0.772078	33.0871	0.0909962	0.31194	Relative expression (MT/MG)
PWY0-1415: superpathway of heme biosynthesis from uroporphyrinogen-III	0	0.582871	0.139251	2.43976	0.45992	0.609365	Relative expression (MT/MG)
PWY0-1479: tRNA processing	0	0.453283	0.171014	1.20145	0.111616	0.31194	Relative expression (MT/MG)
PWY0-1533: methylphosphonate degradation I	0	1.44739	0.617096	3.39483	0.39525	0.546941	Relative expression (MT/MG)
PWY0-162: superpathway of pyrimidine ribonucleotides de novo biosynthesis	0	0.320463	0.0598879	1.71481	0.183585	0.347411	Relative expression (MT/MG)
PWY0-321: phenylacetate degradation I (aerobic)	0	0.717056	0.224744	2.2878	0.574193	0.690109	Relative expression (MT/MG)
PWY0-42: 2-methylcitrate cycle I	0	1.14844	0.204403	6.45246	0.87512	0.921937	Relative expression (MT/MG)
PWY0-781: aspartate superpathway	0	2.18941	0.777656	6.16408	0.137853	0.31194	Relative expression (MT/MG)
PWY1F-823: leucopelargonidin and leucocyanidin biosynthesis	0	1.05308	0.331041	3.34995	0.9302	0.968013	Relative expression (MT/MG)
PWY4FS-7: phosphatidylglycerol biosynthesis I (plastidic)	0	3.89916	0.859248	17.6939	0.0778307	0.31194	Relative expression (MT/MG)
PWY4FS-8: phosphatidylglycerol biosynthesis II (non-plastidic)	0	3.89916	0.859248	17.6939	0.0778307	0.31194	Relative expression (MT/MG)
PWY66-388: fatty acid &alpha;-oxidation III	0	0.0334436	0.00135267	0.826862	0.0378787	0.31194	Relative expression (MT/MG)
PWY66-389: phytol degradation	0	0.524491	0.159128	1.72873	0.28893	0.440275	Relative expression (MT/MG)
PWY66-398: TCA cycle III (animals)	0	0.192802	0.02682	1.386	0.101913	0.31194	Relative expression (MT/MG)
PWY66-399: gluconeogenesis III	0	0.592262	0.300725	1.16643	0.129823	0.31194	Relative expression (MT/MG)
PWY66-409: superpathway of purine nucleotide salvage	0	0.721473	0.273775	1.90128	0.509034	0.626503	Relative expression (MT/MG)
PYRIDNUCSAL-PWY: NAD salvage pathway I	0	1.96491	0.776244	4.97378	0.154024	0.320291	Relative expression (MT/MG)
REDCITCYC: TCA cycle VIII (helicobacter)	0	1.13171	0.200635	6.38358	0.888517	0.92841	Relative expression (MT/MG)
SER-GLYSYN-PWY: superpathway of L-serine and glycine biosynthesis I	0	1.15704	0.284757	4.70132	0.838417	0.898054	Relative expression (MT/MG)
TCA-GLYOX-BYPASS: superpathway of glyoxylate bypass and TCA	0	3.09103	0.821302	11.6333	0.0951431	0.31194	Relative expression (MT/MG)
THISYN-PWY: superpathway of thiamin diphosphate biosynthesis I	0	1.11692	0.511423	2.43931	0.781427	0.851257	Relative expression (MT/MG)
TRIGLSYN-PWY: diacylglycerol and triacylglycerol biosynthesis	0	0.0387183	0.00169529	0.884278	0.041645	0.31194	Relative expression (MT/MG)
UBISYN-PWY: superpathway of ubiquinol-8 biosynthesis (prokaryotic)	0	3.14015	0.817241	12.0657	0.0956867	0.31194	Relative expression (MT/MG)
UDPNACETYLGALSYN-PWY: UDP-N-acetyl-D-glucosamine biosynthesis II	0	0.0535343	0.00287104	0.998217	0.0498562	0.31194	Relative expression (MT/MG)

## Sheet: Table S4
Table S4. Metagenome MetaCyc reactions included in 500 x 10-fold elastic-net penalized Cox regression.
MetaCyc Reaction	Number of times selected	Hazard ratio	Lower 95% CI	Upper 95% CI	P-value	q-value	Data type
PECTINESTERASE-RXN: NO_NAME	374	62.248	2.64168	1466.8	0.0103898	0.113793	Metagenome
RXN-2102: NO_NAME	374	62.248	2.64168	1466.8	0.0103898	0.113793	Metagenome
ERYTHRON4PDEHYDROG-RXN: NO_NAME	366	8.97963	1.88413	42.7964	0.00586691	0.113793	Metagenome
RIB5PISOM-RXN: NO_NAME	343	20.2993	2.60793	158.004	0.00403305	0.113793	Metagenome
RXN-15513: NO_NAME	343	9.54212	2.04495	44.5253	0.00410118	0.113793	Metagenome
GLUCISOM-RXN: glucose isomerase	311	11.6549	2.10538	64.5191	0.00491234	0.113793	Metagenome
XYLISOM-RXN: NO_NAME	311	11.6549	2.10538	64.5191	0.00491234	0.113793	Metagenome
NADH-DEHYDROG-A-RXN: NO_NAME	286	10.6182	1.98983	56.6614	0.00568617	0.113793	Metagenome
GLUTAMATE-SYNTHASE-NADH-RXN: NO_NAME	261	0.509007	0.221613	1.1691	0.111442	0.202678	Metagenome
LEUCINE--TRNA-LIGASE-RXN: NO_NAME	261	0.56783	0.155016	2.07998	0.392897	0.532987	Metagenome
3.2.1.17-RXN: NO_NAME	250	5.48145	1.25019	24.0335	0.0240647	0.113793	Metagenome
AGMATINE-DEIMINASE-RXN: NO_NAME	232	0.708275	0.286014	1.75394	0.455944	0.601006	Metagenome
RHAMNISOM-RXN: NO_NAME	213	8.47736	1.65104	43.5275	0.010446	0.113793	Metagenome
MANNONDEHYDRAT-RXN: NO_NAME	203	10.8338	1.80519	65.0186	0.00915955	0.113793	Metagenome
GLYCOGEN-BRANCH-RXN: NO_NAME	193	0.530984	0.154374	1.82637	0.31521	0.440986	Metagenome
RXN-14371: NO_NAME	193	0.530984	0.154374	1.82637	0.31521	0.440986	Metagenome
RXN-14372: NO_NAME	193	0.530984	0.154374	1.82637	0.31521	0.440986	Metagenome
RXN-7669: 1,4-&alpha;-glucan branching enzyme	193	0.530984	0.154374	1.82637	0.31521	0.440986	Metagenome
RXN-7710: NO_NAME	193	0.530984	0.154374	1.82637	0.31521	0.440986	Metagenome
RXN-9952: NO_NAME	189	10.8155	2.03654	57.4376	0.00519152	0.113793	Metagenome
GALACTUROISOM-RXN: D-galacturonate isomerase	187	12.3225	1.82822	83.0561	0.009887	0.113793	Metagenome
GLUCUROISOM-RXN: NO_NAME	187	12.3225	1.82822	83.0561	0.009887	0.113793	Metagenome
PROTEIN-TYROSINE-PHOSPHATASE-RXN: NO_NAME	187	0.621095	0.235847	1.63563	0.335019	0.459178	Metagenome
CDPKIN-RXN: NO_NAME	147	5.16263	1.45497	18.3185	0.0110747	0.113793	Metagenome
DADPKIN-RXN: NO_NAME	147	5.16263	1.45497	18.3185	0.0110747	0.113793	Metagenome
DCDPKIN-RXN: NO_NAME	147	5.16263	1.45497	18.3185	0.0110747	0.113793	Metagenome
DGDPKIN-RXN: NO_NAME	147	5.16263	1.45497	18.3185	0.0110747	0.113793	Metagenome
DTDPKIN-RXN: NO_NAME	147	5.16263	1.45497	18.3185	0.0110747	0.113793	Metagenome
DUDPKIN-RXN: NO_NAME	147	5.16263	1.45497	18.3185	0.0110747	0.113793	Metagenome
GLUTAMATE-DEHYDROGENASE-NADP+-RXN: NO_NAME	134	11.7277	1.871	73.5113	0.00856434	0.113793	Metagenome
GDPKIN-RXN: NO_NAME	131	5.16263	1.45497	18.3185	0.0110747	0.113793	Metagenome
NUCLEOSIDE-DIP-KIN-RXN: NO_NAME	131	5.16263	1.45497	18.3185	0.0110747	0.113793	Metagenome
RXN-14120: NO_NAME	131	5.16263	1.45497	18.3185	0.0110747	0.113793	Metagenome
RXN-14228: NO_NAME	131	5.16263	1.45497	18.3185	0.0110747	0.113793	Metagenome
RXN0-5306: NO_NAME	129	8.91319	1.61003	49.3438	0.0122288	0.113793	Metagenome
PRIBFAICARPISOM-RXN: NO_NAME	114	10.3292	1.71053	62.3733	0.0109242	0.113793	Metagenome
UDPKIN-RXN: NO_NAME	113	5.16263	1.45497	18.3185	0.0110747	0.113793	Metagenome
RXN-15294: NO_NAME	97	6.60542	1.56033	27.963	0.0103384	0.113793	Metagenome
3.2.1.21-RXN: NO_NAME	66	4.30289	0.838158	22.0899	0.0803835	0.159323	Metagenome
RXN-10769: NO_NAME	66	4.30289	0.838158	22.0899	0.0803835	0.159323	Metagenome
RXN-10773: cellobiose &beta;-glucosidase	66	4.30289	0.838158	22.0899	0.0803835	0.159323	Metagenome
RXN-13600: taxiphyllin &beta;-glucosidase	66	4.30289	0.838158	22.0899	0.0803835	0.159323	Metagenome
RXN-13602: linustatin &beta;-diglucosidase	66	4.30289	0.838158	22.0899	0.0803835	0.159323	Metagenome
RXN-13603: neolinustatin &beta;-diglucosidase	66	4.30289	0.838158	22.0899	0.0803835	0.159323	Metagenome
RXN-14179: NO_NAME	66	4.30289	0.838158	22.0899	0.0803835	0.159323	Metagenome
RXN-5341: NO_NAME	66	4.30289	0.838158	22.0899	0.0803835	0.159323	Metagenome
RXN-8036: NO_NAME	66	4.30289	0.838158	22.0899	0.0803835	0.159323	Metagenome
RXN-9674: NO_NAME	66	4.30289	0.838158	22.0899	0.0803835	0.159323	Metagenome
RXN-12977: NO_NAME	57	6.09901	1.48568	25.0377	0.0120934	0.113793	Metagenome
3.4.21.88-RXN: NO_NAME	35	0.669829	0.15707	2.85649	0.588123	0.696532	Metagenome
POLYPHOSPHATE-KINASE-RXN: NO_NAME	14	0.826082	0.215925	3.1604	0.780171	0.848068	Metagenome
RXN-14267: N-acetylmuramoyl-L-alanine amidase	14	1.34981	0.385115	4.73105	0.639227	0.716021	Metagenome
RXN0-5225: NO_NAME	14	1.34981	0.385115	4.73105	0.639227	0.716021	Metagenome
3.2.1.89-RXN: NO_NAME	10	2.24126	0.678617	7.4022	0.185513	0.282623	Metagenome
ALPHAGALACTOSID-RXN: &alpha;-galactosidase	6	2.14456	0.633457	7.26037	0.220122	0.33008	Metagenome
RXN-11501: NO_NAME	6	2.14456	0.633457	7.26037	0.220122	0.33008	Metagenome
RXN-12088: NO_NAME	6	2.14456	0.633457	7.26037	0.220122	0.33008	Metagenome
SHIKIMATE-5-DEHYDROGENASE-RXN: NO_NAME	4	1.06228	0.276023	4.08818	0.929986	0.978777	Metagenome
3-CH3-2-OXOBUTANOATE-OH-CH3-XFER-RXN: NO_NAME	1	3.72615	0.799007	17.3768	0.094057	0.178925	Metagenome
RXN-15635: NO_NAME	1	3.72615	0.799007	17.3768	0.094057	0.178925	Metagenome
1-ACYLGLYCEROL-3-P-ACYLTRANSFER-RXN: 1-acylglycerol-3-phosphate O-acyltransferase	0	4.63194	0.834902	25.6974	0.0795006	0.159323	Metagenome
1.1.1.271-RXN: NO_NAME	0	4.70419	1.16498	18.9955	0.0296722	0.119901	Metagenome
1.11.1.15-RXN: NO_NAME	0	4.33253	0.878584	21.3648	0.0717038	0.159323	Metagenome
1.2.7.8-RXN: NO_NAME	0	3.13416	0.819582	11.9853	0.095064	0.180322	Metagenome
1.3.1.9-RXN: NO_NAME	0	3.59749	0.969235	13.3528	0.0557096	0.135587	Metagenome
1.5.1.20-RXN: NO_NAME	0	4.35137	0.904233	20.9397	0.0665919	0.156326	Metagenome
1.6.99.5-RXN: NO_NAME	0	7.06368	1.53427	32.5208	0.0120914	0.113793	Metagenome
1.7.2.2-RXN: NO_NAME	0	3.81543	1.17247	12.416	0.0261277	0.113793	Metagenome
1.8.1.4-RXN: Dihydrolipoamide dehydrogenase	0	6.16901	1.4133	26.9276	0.015516	0.113793	Metagenome
1TRANSKETO-RXN: NO_NAME	0	0.828685	0.234677	2.92623	0.770337	0.840137	Metagenome
2-DEHYDROPANTOATE-REDUCT-RXN: NO_NAME	0	3.72495	1.01781	13.6325	0.0469598	0.135587	Metagenome
2-ISOPROPYLMALATESYN-RXN: NO_NAME	0	12.2291	1.51242	98.8809	0.0188764	0.113793	Metagenome
2-OXOGLUTARATE-SYNTHASE-RXN: NO_NAME	0	2.01688	0.644997	6.30668	0.227775	0.340377	Metagenome
2.1.1.72-RXN: NO_NAME	0	1.79695	0.416698	7.74911	0.431862	0.574082	Metagenome
2.1.3.9-RXN: NO_NAME	0	7.87546	1.60644	38.6089	0.0109457	0.113793	Metagenome
2.3.1.179-RXN: NO_NAME	0	2.20056	0.465348	10.4061	0.319748	0.440986	Metagenome
2.3.1.180-RXN: NO_NAME	0	5.93956	1.25272	28.1615	0.024848	0.113793	Metagenome
2.5.1.19-RXN: NO_NAME	0	4.28673	0.742735	24.7411	0.103641	0.192931	Metagenome
2.5.1.64-RXN: NO_NAME	0	3.60851	1.0434	12.4798	0.0426519	0.135587	Metagenome
2.6.1.37-RXN: NO_NAME	0	5.18472	1.45193	18.5142	0.0112702	0.113793	Metagenome
2.7.1.69-RXN: NO_NAME	0	0.735426	0.265689	2.03566	0.554121	0.696532	Metagenome
2.7.1.90-RXN: NO_NAME	0	1.23044	0.307298	4.92674	0.769542	0.840137	Metagenome
2.7.13.3-RXN: NO_NAME	0	2.37107	0.371566	15.1305	0.361236	0.494087	Metagenome
2.7.3.9-RXN: NO_NAME	0	1.03395	0.244001	4.38134	0.963855	0.990461	Metagenome
2.7.7.60-RXN: NO_NAME	0	5.63703	1.1856	26.8018	0.0297036	0.119901	Metagenome
2.7.7.8-RXN: NO_NAME	0	1.28194	0.349359	4.70396	0.708059	0.781225	Metagenome
2.7.9.3-RXN: NO_NAME	0	1.72181	0.405131	7.31767	0.461697	0.604039	Metagenome
2.8.1.6-RXN: NO_NAME	0	2.02502	0.661118	6.20269	0.216673	0.327483	Metagenome
2PGADEHYDRAT-RXN: NO_NAME	0	4.33054	0.88695	21.1439	0.0700308	0.159323	Metagenome
2TRANSKETO-RXN: D-Fructose 6-phosphate:D-glyceraldehyde-3-phosphate glycolaldehyde transferase	0	0.828685	0.234677	2.92623	0.770337	0.840137	Metagenome
3-DEHYDROQUINATE-DEHYDRATASE-RXN: NO_NAME	0	4.35375	0.878786	21.5697	0.0715866	0.159323	Metagenome
3-DEHYDROQUINATE-SYNTHASE-RXN: NO_NAME	0	3.96933	0.858756	18.347	0.077556	0.159323	Metagenome
3-OXOACYL-ACP-REDUCT-RXN: NO_NAME	0	3.74841	0.637772	22.0307	0.143671	0.223789	Metagenome
3.1.11.6-RXN: NO_NAME	0	5.33809	1.16502	24.4589	0.0310308	0.121552	Metagenome
3.1.13.1-RXN: Exoribonuclease II	0	1.34073	0.351957	5.10731	0.667418	0.740085	Metagenome
3.1.21.2-RXN: NO_NAME	0	6.54261	1.28035	33.4328	0.0240112	0.113793	Metagenome
3.1.21.3-RXN: NO_NAME	0	1.61417	0.454677	5.7305	0.458862	0.601519	Metagenome
3.1.22.4-RXN: NO_NAME	0	8.97068	1.49538	53.8143	0.0163856	0.113793	Metagenome
3.1.26.11-RXN: NO_NAME	0	3.17001	0.794379	12.6501	0.102262	0.192314	Metagenome
3.1.26.4-RXN: NO_NAME	0	3.71046	0.722176	19.064	0.116367	0.210478	Metagenome
3.1.26.5-RXN: NO_NAME	0	3.85225	0.886389	16.7419	0.0719998	0.159323	Metagenome
3.2.1.1-RXN: NO_NAME	0	0.970649	0.257968	3.65223	0.964854	0.990461	Metagenome
3.2.1.23-RXN: NO_NAME	0	5.44233	1.22587	24.1616	0.0258946	0.113793	Metagenome
3.2.1.52-RXN: NO_NAME	0	2.3763	0.560152	10.0808	0.240415	0.355256	Metagenome
3.2.1.55-RXN: NO_NAME	0	4.19285	0.95751	18.3601	0.0571222	0.138516	Metagenome
3.2.1.8-RXN: NO_NAME	0	12.091	1.75817	83.1503	0.0112902	0.113793	Metagenome
3.4.11.18-RXN: NO_NAME	0	4.25613	0.834425	21.7092	0.0814634	0.160981	Metagenome
3.4.11.4-RXN: NO_NAME	0	6.37147	1.01392	40.0383	0.0482975	0.135587	Metagenome
3.4.13.22-RXN: NO_NAME	0	8.456	1.57916	45.2796	0.0126425	0.113793	Metagenome
3.4.16.4-RXN: NO_NAME	0	0.704978	0.288123	1.72494	0.443816	0.587557	Metagenome
3.4.21.53-RXN: NO_NAME	0	0.873003	0.208797	3.65012	0.852383	0.910125	Metagenome
3.4.21.89-RXN: NO_NAME	0	6.14314	1.2815	29.4484	0.0231967	0.113793	Metagenome
3.4.21.92-RXN: NO_NAME	0	4.84139	0.91358	25.6563	0.0637725	0.151317	Metagenome
3.4.23.36-RXN: NO_NAME	0	5.73716	1.13028	29.1212	0.0350523	0.124027	Metagenome
3.5.1.27-RXN: NO_NAME	0	4.70831	0.879022	25.2191	0.0703874	0.159323	Metagenome
3.5.1.80-RXN: N-acetylgalactosamine-6-phosphate deacetylase	0	6.06379	1.29927	28.3001	0.0218429	0.113793	Metagenome
3.5.1.88-RXN: NO_NAME	0	4.70831	0.879022	25.2191	0.0703874	0.159323	Metagenome
3PGAREARR-RXN: NO_NAME	0	4.7612	0.861731	26.3064	0.0735564	0.159323	Metagenome
4.2.99.18-RXN: NO_NAME	0	3.57317	0.616303	20.7163	0.155548	0.239472	Metagenome
4.3.1.17-RXN: NO_NAME	0	1.24573	0.275862	5.62541	0.77514	0.843985	Metagenome
5-FORMYL-THF-CYCLO-LIGASE-RXN: NO_NAME	0	5.2826	0.899488	31.0241	0.0653696	0.154002	Metagenome
5-NUCLEOTID-RXN: NO_NAME	0	5.17738	1.27479	21.0272	0.0214753	0.113793	Metagenome
5.3.1.17-RXN: NO_NAME	0	12.1177	1.8388	79.8557	0.00950977	0.113793	Metagenome
5.4.2.10-RXN: NO_NAME	0	2.75526	0.46241	16.4171	0.265712	0.390892	Metagenome
5.99.1.2-RXN: NO_NAME	0	1.10702	0.216032	5.67271	0.902936	0.95639	Metagenome
5.99.1.3-RXN: NO_NAME	0	0.790902	0.209829	2.98112	0.728959	0.801612	Metagenome
6.3.5.7-RXN: NO_NAME	0	0.895199	0.243774	3.28739	0.867518	0.923517	Metagenome
6PFRUCTPHOS-RXN: NO_NAME	0	6.81132	1.14659	40.4626	0.0348175	0.124027	Metagenome
ABC-27-RXN: NO_NAME	0	5.10482	1.0176	25.6085	0.0475687	0.135587	Metagenome
ACETOLACTREDUCTOISOM-RXN: ketol-acid reductoisomerase	0	6.44006	1.18741	34.9285	0.0308405	0.121552	Metagenome
ACETOLACTSYN-RXN: NO_NAME	0	4.16232	0.64867	26.7084	0.132677	0.223789	Metagenome
ACETOOHBUTREDUCTOISOM-RXN: NO_NAME	0	6.44006	1.18741	34.9285	0.0308405	0.121552	Metagenome
ACETOOHBUTSYN-RXN: 2-aceto-2-hydroxy-butyrate synthase	0	4.16232	0.64867	26.7084	0.132677	0.223789	Metagenome
ACETYL-COA-CARBOXYLTRANSFER-RXN: NO_NAME	0	1.00581	0.235973	4.28713	0.993755	0.993755	Metagenome
ACETYLGLUTKIN-RXN: NO_NAME	0	4.27885	0.988804	18.5158	0.0517828	0.135587	Metagenome
ACETYLHOMOSER-CYS-RXN: NO_NAME	0	2.00467	0.375131	10.7128	0.416018	0.560904	Metagenome
ACETYLORNTRANSAM-RXN: NO_NAME	0	1.18585	0.300107	4.68577	0.807896	0.872475	Metagenome
ACSERLY-RXN: NO_NAME	0	7.78149	1.15429	52.4581	0.0350853	0.124027	Metagenome
ADENOSYLHOMOCYSTEINASE-RXN: NO_NAME	0	6.70306	1.41196	31.8217	0.0166609	0.113793	Metagenome
ADENOSYLHOMOCYSTEINE-NUCLEOSIDASE-RXN: NO_NAME	0	4.38833	0.894514	21.5284	0.0683607	0.158794	Metagenome
ADENPHOSPHOR-RXN: adenosine phosphorylase	0	4.53731	0.860615	23.9214	0.0745823	0.159323	Metagenome
ADENPRIBOSYLTRAN-RXN: NO_NAME	0	4.85752	1.05277	22.4127	0.0427732	0.135587	Metagenome
ADENYLYLSULFKIN-RXN: NO_NAME	0	5.47539	1.42074	21.1016	0.0135036	0.113793	Metagenome
ADOMET-DMK-METHYLTRANSFER-RXN: NO_NAME	0	4.74005	1.22532	18.3365	0.0241714	0.113793	Metagenome
AIRS-RXN: NO_NAME	0	1.75777	0.322445	9.58225	0.514469	0.665193	Metagenome
AKBLIG-RXN: NO_NAME	0	8.24305	1.17388	57.8829	0.0339034	0.124027	Metagenome
ALANINE--TRNA-LIGASE-RXN: NO_NAME	0	0.793362	0.259605	2.42454	0.684648	0.757922	Metagenome
ALANINE-DEHYDROGENASE-RXN: NO_NAME	0	7.26764	1.75674	30.0662	0.00618611	0.113793	Metagenome
ALARACECAT-RXN: NO_NAME	0	0.800803	0.181066	3.54173	0.769638	0.840137	Metagenome
ALDOSE-1-EPIMERASE-RXN: NO_NAME	0	8.31369	1.57335	43.93	0.0126454	0.113793	Metagenome
ALDOSE1EPIM-RXN: D-galactose 1-epimerase	0	8.31369	1.57335	43.93	0.0126454	0.113793	Metagenome
ALPHA-AMYL-RXN: NO_NAME	0	0.970649	0.257968	3.65223	0.964854	0.990461	Metagenome
AMINOCYL-TRNA-HYDROLASE-RXN: NO_NAME	0	4.20194	0.679443	25.9865	0.122527	0.219818	Metagenome
AMP-DEPHOSPHORYLATION-RXN: AMP-5-nucleotidase	0	5.17738	1.27479	21.0272	0.0214753	0.113793	Metagenome
AMYLOMALT-RXN: 4-&alpha;-glucanotransferase	0	1.01359	0.276217	3.71944	0.98376	0.990461	Metagenome
ARABISOM-RXN: NO_NAME	0	7.76345	1.28887	46.7628	0.0252869	0.113793	Metagenome
ARGININE--TRNA-LIGASE-RXN: NO_NAME	0	1.92101	0.360145	10.2467	0.444661	0.587557	Metagenome
ARGSUCCINSYN-RXN: NO_NAME	0	1.88097	0.355176	9.96138	0.457564	0.601006	Metagenome
ASNSYNA-RXN: NO_NAME	0	5.1013	1.10392	23.5735	0.0369242	0.128652	Metagenome
ASPARTATE-SEMIALDEHYDE-DEHYDROGENASE-RXN: NO_NAME	0	6.48902	1.2531	33.6026	0.0258201	0.113793	Metagenome
ASPARTATEKIN-RXN: NO_NAME	0	5.55609	0.863084	35.7672	0.0710718	0.159323	Metagenome
ASPCARBTRANS-RXN: NO_NAME	0	6.49195	0.992379	42.469	0.0509362	0.135587	Metagenome
ASPDECARBOX-RXN: NO_NAME	0	5.14587	1.2062	21.9533	0.0268779	0.114059	Metagenome
ATPSYN-RXN: NO_NAME	0	4.91609	0.805995	29.9852	0.0843089	0.165126	Metagenome
BETA-LACTAMASE-RXN: NO_NAME	0	2.39473	0.651055	8.80833	0.188791	0.286651	Metagenome
BETAGALACTOSID-RXN: &beta;-galactosidase	0	5.44233	1.22587	24.1616	0.0258946	0.113793	Metagenome
BRANCHED-CHAINAMINOTRANSFERILEU-RXN: Isoleucine transaminase	0	0.647676	0.198453	2.11378	0.471677	0.612255	Metagenome
BRANCHED-CHAINAMINOTRANSFERLEU-RXN: NO_NAME	0	0.647676	0.198453	2.11378	0.471677	0.612255	Metagenome
BRANCHED-CHAINAMINOTRANSFERVAL-RXN: Valine transaminase	0	0.647676	0.198453	2.11378	0.471677	0.612255	Metagenome
BUTYRATE-KINASE-RXN: NO_NAME	0	4.36652	1.04584	18.2308	0.0432315	0.135587	Metagenome
CARBODEHYDRAT-RXN: NO_NAME	0	3.52384	1.05275	11.7953	0.0410136	0.135587	Metagenome
CARBPSYN-RXN: NO_NAME	0	4.61723	0.774145	27.5386	0.0931461	0.178216	Metagenome
CDPDIGLYSYN-RXN: NO_NAME	0	7.48823	1.24685	44.9724	0.0277216	0.114539	Metagenome
CELLOBIOSE-EPIMERASE-RXN: NO_NAME	0	6.59044	1.56822	27.6964	0.0100454	0.113793	Metagenome
COBALAMIN5PSYN-RXN: NO_NAME	0	6.38393	1.40931	28.918	0.0161658	0.113793	Metagenome
COBALAMINSYN-RXN: NO_NAME	0	6.38393	1.40931	28.918	0.0161658	0.113793	Metagenome
CPM-KDOSYNTH-RXN: NO_NAME	0	4.87464	1.23074	19.3072	0.0240932	0.113793	Metagenome
CTPSYN-RXN: NO_NAME	0	3.72807	0.651098	21.3463	0.139399	0.223789	Metagenome
CYTIDINEKIN-RXN: NO_NAME	0	7.19606	1.15287	44.9168	0.0346646	0.124027	Metagenome
CYTIKIN-RXN: NO_NAME	0	7.19606	1.15287	44.9168	0.0346646	0.124027	Metagenome
D-PPENTOMUT-RXN: D-deoxyribose 1,5-phosphomutase	0	1.07839	0.261309	4.45038	0.916891	0.968073	Metagenome
DAHPSYN-RXN: NO_NAME	0	1.02782	0.265816	3.97423	0.968279	0.990461	Metagenome
DEOXYADENPHOSPHOR-RXN: NO_NAME	0	4.53731	0.860615	23.9214	0.0745823	0.159323	Metagenome
DEOXYGUANPHOSPHOR-RXN: NO_NAME	0	4.53731	0.860615	23.9214	0.0745823	0.159323	Metagenome
DEOXYINOPHOSPHOR-RXN: NO_NAME	0	4.53731	0.860615	23.9214	0.0745823	0.159323	Metagenome
DEOXYRIBOSE-P-ALD-RXN: NO_NAME	0	7.06424	1.01243	49.291	0.0485571	0.135587	Metagenome
DETHIOBIOTIN-SYN-RXN: NO_NAME	0	5.67347	1.35954	23.6758	0.0172478	0.113793	Metagenome
DIAMINOPIMDECARB-RXN: NO_NAME	0	8.45084	1.53635	46.4846	0.0141405	0.113793	Metagenome
DIAMINOPIMELATE-DEHYDROGENASE-RXN: NO_NAME	0	5.28646	1.21562	22.9896	0.0263943	0.114059	Metagenome
DIAMINOPIMEPIM-RXN: NO_NAME	0	2.74284	0.57408	13.1047	0.206056	0.312149	Metagenome
DIHYDROFOLATEREDUCT-RXN: NO_NAME	0	3.57382	0.831426	15.3618	0.0869214	0.168251	Metagenome
DIHYDROOROT-RXN: NO_NAME	0	3.28482	0.490267	22.0085	0.220385	0.33008	Metagenome
DIHYDROXYISOVALDEHYDRAT-RXN: NO_NAME	0	2.19534	0.51054	9.44005	0.290682	0.422927	Metagenome
DIHYDROXYMETVALDEHYDRAT-RXN: 2,3-Dihydroxy-3-methylvalerate dehydratase	0	2.19534	0.51054	9.44005	0.290682	0.422927	Metagenome
DIOHBUTANONEPSYN-RXN: NO_NAME	0	4.73796	1.38408	16.2189	0.0132229	0.113793	Metagenome
DMBPPRIBOSYLTRANS-RXN: NO_NAME	0	7.36703	1.32663	40.9106	0.0224225	0.113793	Metagenome
DMK-RXN: NO_NAME	0	4.58774	1.19871	17.5583	0.0261023	0.113793	Metagenome
DNA-CYTOSINE-5--METHYLTRANSFERASE-RXN: NO_NAME	0	1.23222	0.331197	4.58445	0.755415	0.829328	Metagenome
DNA-DIRECTED-DNA-POLYMERASE-RXN: NO_NAME	0	2.82658	0.446143	17.908	0.269973	0.395403	Metagenome
DNA-DIRECTED-RNA-POLYMERASE-RXN: NO_NAME	0	2.16726	0.397561	11.8146	0.371359	0.506886	Metagenome
DNA-LIGASE-NAD+-RXN: NO_NAME	0	0.893624	0.185143	4.31322	0.88863	0.944259	Metagenome
DTDPDEHYRHAMREDUCT-RXN: NO_NAME	0	1.85352	0.392567	8.75149	0.435836	0.578204	Metagenome
DTDPGLUCDEHYDRAT-RXN: NO_NAME	0	6.57784	1.2167	35.5618	0.0286839	0.117215	Metagenome
DTDPGLUCOSEPP-RXN: NO_NAME	0	13.4545	1.78769	101.261	0.0115988	0.113793	Metagenome
DTMPKI-RXN: NO_NAME	0	1.89488	0.412873	8.69652	0.411001	0.556406	Metagenome
DURIDKI-RXN: NO_NAME	0	3.40628	0.64325	18.0377	0.149535	0.231289	Metagenome
DUTP-PYROP-RXN: NO_NAME	0	4.10005	0.835212	20.1271	0.0821798	0.161914	Metagenome
DXS-RXN: NO_NAME	0	5.10514	0.794474	32.8047	0.0858701	0.166704	Metagenome
ENOYL-ACP-REDUCT-NADH-RXN: 2,3,4-saturated-fatty-acid-[acp] reductase	0	3.59749	0.969235	13.3528	0.0557096	0.135587	Metagenome
F16BDEPHOS-RXN: NO_NAME	0	1.46917	0.261217	8.26312	0.66242	0.740085	Metagenome
FADSYN-RXN: NO_NAME	0	6.54865	0.647835	66.1972	0.111341	0.202678	Metagenome
FORMYLTHFDEFORMYL-RXN: formyltetrahydrofolate deformylase	0	8.02706	1.55143	41.532	0.0130024	0.113793	Metagenome
FRUCTOKINASE-RXN: fructokinase	0	1.21068	0.413509	3.54467	0.727226	0.801038	Metagenome
GALACTURIDYLYLTRANS-RXN: NO_NAME	0	0.974127	0.235716	4.0257	0.971115	0.990461	Metagenome
GART-RXN: NO_NAME	0	6.12776	1.08177	34.7112	0.0404789	0.135587	Metagenome
GCVP-RXN: NO_NAME	0	0.738156	0.240491	2.26567	0.595693	0.696532	Metagenome
GCVT-RXN: NO_NAME	0	4.24372	1.08915	16.535	0.0372445	0.129088	Metagenome
GDPMANDEHYDRA-RXN: NO_NAME	0	4.73016	1.20378	18.5868	0.026039	0.113793	Metagenome
GLU6PDEHYDROG-RXN: NO_NAME	0	9.06665	1.73801	47.2978	0.00890052	0.113793	Metagenome
GLUC1PADENYLTRANS-RXN: NO_NAME	0	0.941093	0.235677	3.75793	0.93151	0.978825	Metagenome
GLUCONATE-5-DEHYDROGENASE-RXN: NO_NAME	0	5.58334	1.12574	27.6918	0.0352943	0.124027	Metagenome
GLUCOSAMINE-6-P-DEAMIN-RXN: NO_NAME	0	7.34345	1.55108	34.7669	0.0119599	0.113793	Metagenome
GLUTAMATE-DEHYDROGENASE-RXN: NO_NAME	0	6.46004	1.5277	27.317	0.0112115	0.113793	Metagenome
GLUTAMATESYN-RXN: NO_NAME	0	0.579752	0.19455	1.72764	0.327796	0.451146	Metagenome
GLUTAMIN-RXN: NO_NAME	0	15.4288	2.13983	111.246	0.00663251	0.113793	Metagenome
GLUTAMINE--TRNA-LIGASE-RXN: NO_NAME	0	1.6356	0.242541	11.0298	0.613376	0.696532	Metagenome
GLUTAMINESYN-RXN: NO_NAME	0	4.79415	0.755467	30.4234	0.0964013	0.182336	Metagenome
GLUTDECARBOX-RXN: NO_NAME	0	8.18946	1.60736	41.7251	0.0113644	0.113793	Metagenome
GLUTRACE-RXN: NO_NAME	0	4.28445	0.932542	19.6844	0.0614522	0.146864	Metagenome
GLYCEROL-KIN-RXN: NO_NAME	0	1.5473	0.305555	7.83534	0.597897	0.696532	Metagenome
GLYCINE--TRNA-LIGASE-RXN: NO_NAME	0	5.11795	0.880855	29.7363	0.0689586	0.159323	Metagenome
GLYCOGENSYN-RXN: NO_NAME	0	0.833977	0.210821	3.29909	0.795826	0.862253	Metagenome
GLYCOPHOSPHORYL-RXN: glycogen phosphorylase	0	1.00965	0.304447	3.34837	0.987468	0.990461	Metagenome
GLYMALTOPHOSPHORYL-RXN: glycogen phosphorylase	0	1.00965	0.304447	3.34837	0.987468	0.990461	Metagenome
GLYOHMETRANS-RXN: NO_NAME	0	4.74119	0.793576	28.3261	0.0879186	0.169685	Metagenome
GLYRIBONUCSYN-RXN: NO_NAME	0	5.42157	1.09215	26.9134	0.0386558	0.132592	Metagenome
GMP-SYN-GLUT-RXN: NO_NAME	0	6.36584	1.10475	36.6816	0.0383134	0.132101	Metagenome
GPH-RXN: NO_NAME	0	1.85802	0.535105	6.45154	0.329337	0.452327	Metagenome
GTP-CYCLOHYDRO-I-RXN: NO_NAME	0	5.96108	1.28276	27.7016	0.0227442	0.113793	Metagenome
GTP-CYCLOHYDRO-II-RXN: NO_NAME	0	4.94927	1.34799	18.1717	0.0159523	0.113793	Metagenome
H2NEOPTERINALDOL-RXN: NO_NAME	0	4.4199	1.1796	16.5611	0.0274478	0.114539	Metagenome
HISTIDINE--TRNA-LIGASE-RXN: NO_NAME	0	11.1401	1.61159	77.0061	0.0145333	0.113793	Metagenome
HISTIDINE-AMMONIA-LYASE-RXN: NO_NAME	0	12.0446	2.01479	72.0035	0.00637464	0.113793	Metagenome
HOMOSERDEHYDROG-RXN: NO_NAME	0	1.18678	0.276844	5.08751	0.817632	0.881551	Metagenome
IGPSYN-RXN: NO_NAME	0	4.89272	1.1236	21.3053	0.0344078	0.124027	Metagenome
IMIDAZOLONEPROPIONASE-RXN: NO_NAME	0	9.29497	1.74351	49.5531	0.00902665	0.113793	Metagenome
IMIDPHOSDEHYD-RXN: NO_NAME	0	4.54671	0.709572	29.1339	0.110049	0.201807	Metagenome
INOPHOSPHOR-RXN: inosine phosphorylase	0	4.53731	0.860615	23.9214	0.0745823	0.159323	Metagenome
INORGPYROPHOSPHAT-RXN: NO_NAME	0	1.8606	0.451851	7.66143	0.389866	0.529962	Metagenome
ISOLEUCINE--TRNA-LIGASE-RXN: NO_NAME	0	1.16361	0.387245	3.49647	0.787206	0.854313	Metagenome
ISPH2-RXN: NO_NAME	0	2.98512	0.631123	14.1192	0.167753	0.256473	Metagenome
KDO-8PSYNTH-RXN: NO_NAME	0	4.02496	1.18573	13.6628	0.0255357	0.113793	Metagenome
KETOLACTOSE-RXN: 3-ketolactose hydrolase	0	5.44233	1.22587	24.1616	0.0258946	0.113793	Metagenome
L-ASPARTATE-OXID-RXN: NO_NAME	0	5.89477	1.09216	31.8161	0.0391613	0.133633	Metagenome
L-GLN-FRUCT-6-P-AMINOTRANS-RXN: NO_NAME	0	2.36704	0.555335	10.0892	0.244083	0.359873	Metagenome
L-LACTATE-DEHYDROGENASE-RXN: NO_NAME	0	1.59823	0.363806	7.02112	0.534629	0.689911	Metagenome
LEUCYLTRANSFERASE-RXN: NO_NAME	0	2.47621	0.966708	6.34276	0.0588322	0.142142	Metagenome
LYSINE--TRNA-LIGASE-RXN: NO_NAME	0	5.25236	0.889145	31.0267	0.0671984	0.157192	Metagenome
MALATE-DEH-RXN: NO_NAME	0	7.36266	1.49832	36.1797	0.0139796	0.113793	Metagenome
MANNPISOM-RXN: NO_NAME	0	4.76916	0.702925	32.3574	0.109787	0.201807	Metagenome
METHENYLTHFCYCLOHYDRO-RXN: NO_NAME	0	9.43684	1.6789	53.0431	0.0108275	0.113793	Metagenome
METHGLYSYN-RXN: NO_NAME	0	5.66036	0.993811	32.2392	0.0508189	0.135587	Metagenome
METHIONINE--TRNA-LIGASE-RXN: NO_NAME	0	0.870271	0.203511	3.72152	0.851327	0.910125	Metagenome
METHIONYL-TRNA-FORMYLTRANSFERASE-RXN: NO_NAME	0	3.16284	0.777579	12.865	0.107711	0.199176	Metagenome
METHYLENETHFDEHYDROG-NADP-RXN: NO_NAME	0	5.75268	1.38622	23.8731	0.0159614	0.113793	Metagenome
METHYLMALONYL-COA-DECARBOXYLASE-RXN: NO_NAME	0	0.735571	0.27154	1.99258	0.545828	0.696532	Metagenome
NADH-DEHYDROGENASE-QUINONE-RXN: NADH dehydrogenase (quinone)	0	7.06368	1.53427	32.5208	0.0120914	0.113793	Metagenome
NAG6PDEACET-RXN: NO_NAME	0	6.06379	1.29927	28.3001	0.0218429	0.113793	Metagenome
NAPHTHOATE-SYN-RXN: NO_NAME	0	5.37622	1.29798	22.2683	0.0203577	0.113793	Metagenome
NICOTINATEPRIBOSYLTRANS-RXN: NO_NAME	0	2.75278	0.523181	14.4841	0.231971	0.345867	Metagenome
O-ACETYLHOMOSERINE-THIOL-LYASE-RXN: NO_NAME	0	2.00467	0.375131	10.7128	0.416018	0.560904	Metagenome
O-SUCCINYLBENZOATE-COA-SYN-RXN: NO_NAME	0	2.74068	0.813506	9.23328	0.103752	0.192931	Metagenome
ORNCARBAMTRANSFER-RXN: NO_NAME	0	1.05445	0.2423	4.58878	0.943668	0.988462	Metagenome
OXALODECARB-RXN: NO_NAME	0	2.79747	0.426587	18.3453	0.283667	0.414542	Metagenome
PANTOATE-BETA-ALANINE-LIG-RXN: NO_NAME	0	3.84584	0.858996	17.2184	0.0781937	0.159323	Metagenome
PANTOTHENATE-KIN-RXN: NO_NAME	0	4.97992	0.977986	25.3578	0.0532121	0.135587	Metagenome
PDXJ-RXN: NO_NAME	0	4.50621	1.22907	16.5213	0.0231368	0.113793	Metagenome
PEPTIDYLPROLYL-ISOMERASE-RXN: NO_NAME	0	5.33501	1.16651	24.3996	0.0308841	0.121552	Metagenome
PGLUCISOM-RXN: glucose-6-phosphate isomerase	0	5.13255	0.969334	27.1764	0.0544332	0.135587	Metagenome
PHENYLALANINE--TRNA-LIGASE-RXN: NO_NAME	0	3.45829	0.642944	18.6016	0.148333	0.230508	Metagenome
PHOSNACMURPENTATRANS-RXN: UDP-N-acetylmuramoyl-L-alanyl-D-glutamyl-meso-2,6-diaminopimelyl-D-alanyl-D-alanine:undecaprenyl-phosphate transferase	0	6.14805	1.3204	28.6267	0.0206598	0.113793	Metagenome
PHOSPHAGLYPSYN-RXN: NO_NAME	0	0.673632	0.230934	1.96497	0.469489	0.612255	Metagenome
PHOSPHASERDECARB-RXN: NO_NAME	0	5.6643	1.28168	25.033	0.0221766	0.113793	Metagenome
PHOSPHONOACETALDEHYDE-HYDROLASE-RXN: NO_NAME	0	3.10964	1.17703	8.21548	0.0220887	0.113793	Metagenome
PNKIN-RXN: NO_NAME	0	5.33102	1.04847	27.1059	0.0436903	0.135587	Metagenome
PNP-RXN: NO_NAME	0	4.53731	0.860615	23.9214	0.0745823	0.159323	Metagenome
PPENTOMUT-RXN: NO_NAME	0	1.07839	0.261309	4.45038	0.916891	0.968073	Metagenome
PRAISOM-RXN: NO_NAME	0	4.78367	1.13408	20.1781	0.0330624	0.124027	Metagenome
PROLINE--TRNA-LIGASE-RXN: NO_NAME	0	4.95156	0.743666	32.9691	0.0981644	0.185142	Metagenome
PRPPAMIDOTRANS-RXN: NO_NAME	0	5.10824	0.874768	29.8297	0.0700802	0.159323	Metagenome
PRTRANS-RXN: NO_NAME	0	5.09365	1.15259	22.5105	0.0317687	0.122273	Metagenome
PYRAMKIN-RXN: NO_NAME	0	5.33102	1.04847	27.1059	0.0436903	0.135587	Metagenome
PYRIDOXKIN-RXN: NO_NAME	0	5.33102	1.04847	27.1059	0.0436903	0.135587	Metagenome
PYRIMSYN1-RXN: NO_NAME	0	6.55135	1.28195	33.4804	0.0239189	0.113793	Metagenome
PYRROLINECARBREDUCT-RXN: NO_NAME	0	6.90188	1.3627	34.9569	0.0196017	0.113793	Metagenome
PYRUVATE-CARBOXYLASE-RXN: NO_NAME	0	10.6452	1.83317	61.816	0.0084068	0.113793	Metagenome
QUEUOSINE-TRNA-RIBOSYLTRANSFERASE-RXN: NO_NAME	0	4.58861	0.807561	26.0727	0.0856387	0.166704	Metagenome
QUINOLINATE-SYNTHA-RXN: NO_NAME	0	3.89214	0.813946	18.6115	0.0887271	0.170748	Metagenome
RIBOFLAVINKIN-RXN: NO_NAME	0	6.58211	0.650786	66.572	0.110459	0.202001	Metagenome
RIBOSYLHOMOCYSTEINASE-RXN: NO_NAME	0	3.58025	0.843736	15.1922	0.083705	0.164429	Metagenome
RXN-10: NO_NAME	0	1.88097	0.355176	9.96138	0.457564	0.601006	Metagenome
RXN-10060: NO_NAME	0	3.74841	0.637772	22.0307	0.143671	0.223789	Metagenome
RXN-10062: trans-hexacos-2-enoyl-[acp] reductase	0	3.59749	0.969235	13.3528	0.0557096	0.135587	Metagenome
RXN-10655: NO_NAME	0	3.74841	0.637772	22.0307	0.143671	0.223789	Metagenome
RXN-10657: NO_NAME	0	3.59749	0.969235	13.3528	0.0557096	0.135587	Metagenome
RXN-10659: NO_NAME	0	3.74841	0.637772	22.0307	0.143671	0.223789	Metagenome
RXN-10661: NO_NAME	0	3.59749	0.969235	13.3528	0.0557096	0.135587	Metagenome
RXN-10819: NO_NAME	0	4.87033	1.41365	16.7793	0.012124	0.113793	Metagenome
RXN-10857: NO_NAME	0	4.4199	1.1796	16.5611	0.0274478	0.114539	Metagenome
RXN-11046: NO_NAME	0	4.74005	1.22532	18.3365	0.0241714	0.113793	Metagenome
RXN-11047: NO_NAME	0	4.58774	1.19871	17.5583	0.0261023	0.113793	Metagenome
RXN-11065: NO_NAME	0	0.694867	0.286097	1.68768	0.421367	0.562389	Metagenome
RXN-11135: NO_NAME	0	4.2112	0.735827	24.101	0.106236	0.196997	Metagenome
RXN-11302: peptidoglycan transpeptidase (Gram-negative bacteria)	0	0.694867	0.286097	1.68768	0.421367	0.562389	Metagenome
RXN-11322: NO_NAME	0	0.652901	0.186887	2.28095	0.504138	0.65311	Metagenome
RXN-11347: NO_NAME	0	6.14805	1.3204	28.6267	0.0206598	0.113793	Metagenome
RXN-11351: NO_NAME	0	0.694867	0.286097	1.68768	0.421367	0.562389	Metagenome
RXN-11475: NO_NAME	0	4.75489	1.33392	16.9493	0.0162039	0.113793	Metagenome
RXN-11476: 3-oxo-glutaryl-[acp] methyl ester reductase	0	3.74841	0.637772	22.0307	0.143671	0.223789	Metagenome
RXN-11478: NO_NAME	0	3.59749	0.969235	13.3528	0.0557096	0.135587	Metagenome
RXN-11480: 3-oxo-pimeloyl-[acp] methyl ester reductase	0	3.74841	0.637772	22.0307	0.143671	0.223789	Metagenome
RXN-11482: NO_NAME	0	3.59749	0.969235	13.3528	0.0557096	0.135587	Metagenome
RXN-11586: NO_NAME	0	4.22459	0.841599	21.2063	0.0800325	0.159323	Metagenome
RXN-11633: NO_NAME	0	2.65382	0.625303	11.2629	0.185711	0.282623	Metagenome
RXN-11638: NO_NAME	0	3.7213	0.74431	18.6053	0.109517	0.201807	Metagenome
RXN-11715: chloro-purine nucleoside phosphorylase	0	4.53731	0.860615	23.9214	0.0745823	0.159323	Metagenome
RXN-11743: 5-deoxy-5-fluoroadenosine phosphorylase	0	4.53731	0.860615	23.9214	0.0745823	0.159323	Metagenome
RXN-11839: NO_NAME	0	4.99557	1.01647	24.5513	0.0476908	0.135587	Metagenome
RXN-11860: NO_NAME	0	1.42784	0.325751	6.25857	0.636653	0.715559	Metagenome
RXN-11865: NO_NAME	0	1.42784	0.325751	6.25857	0.636653	0.715559	Metagenome
RXN-12014: NO_NAME	0	1.13775	0.332547	3.89259	0.837076	0.898127	Metagenome
RXN-12093: NO_NAME	0	4.51049	1.05473	19.2889	0.0421671	0.135587	Metagenome
RXN-12171: maltodextrin phosphorylase	0	1.00965	0.304447	3.34837	0.987468	0.990461	Metagenome
RXN-12193: 4-&alpha;-glucosyltransferase	0	1.01359	0.276217	3.71944	0.98376	0.990461	Metagenome
RXN-12391: NO_NAME	0	1.01359	0.276217	3.71944	0.98376	0.990461	Metagenome
RXN-12392: NO_NAME	0	1.00965	0.304447	3.34837	0.987468	0.990461	Metagenome
RXN-12398: xyloglucan XXLG oligosaccharide &beta;-galactosidase	0	5.44233	1.22587	24.1616	0.0258946	0.113793	Metagenome
RXN-12399: xyloglucan XLXG oligosaccharide &beta;-galactosidase	0	5.44233	1.22587	24.1616	0.0258946	0.113793	Metagenome
RXN-12400: xyloglucan XLLG oligosaccharide &beta;-galactosidase	0	5.44233	1.22587	24.1616	0.0258946	0.113793	Metagenome
RXN-12458: NO_NAME	0	6.36	0.918618	44.0331	0.0609285	0.14614	Metagenome
RXN-12460: L-asparaginyl-tRNAasn hydrolase	0	4.20194	0.679443	25.9865	0.122527	0.219818	Metagenome
RXN-12480: NO_NAME	0	4.96261	1.25133	19.6811	0.0226693	0.113793	Metagenome
RXN-12610: thiamine-phosphate diphosphorylase	0	9.43734	1.48573	59.9457	0.0173254	0.113793	Metagenome
RXN-12611: thiamin phosphate synthase	0	9.43734	1.48573	59.9457	0.0173254	0.113793	Metagenome
RXN-12625: N,N-diacetylchitobiose &beta;-N-acetylglucosaminidase	0	2.3763	0.560152	10.0808	0.240415	0.355256	Metagenome
RXN-12626: chitotriose &beta;-N-acetylglucosaminidase	0	2.3763	0.560152	10.0808	0.240415	0.355256	Metagenome
RXN-12634: transport of N-acetyl-D-glucosamine by PTS	0	0.770012	0.27598	2.14841	0.61762	0.696532	Metagenome
RXN-12720: NO_NAME	0	4.55416	1.14405	18.129	0.0314821	0.121878	Metagenome
RXN-12726: NO_NAME	0	7.78149	1.15429	52.4581	0.0350853	0.124027	Metagenome
RXN-13008: NO_NAME	0	3.74841	0.637772	22.0307	0.143671	0.223789	Metagenome
RXN-13037: octanoyl:GcvH transferase	0	5.07855	1.31959	19.5452	0.0181121	0.113793	Metagenome
RXN-13158: NO_NAME	0	6.21985	1.1415	33.8909	0.0346006	0.124027	Metagenome
RXN-13163: NO_NAME	0	6.89447	1.32923	35.7604	0.0215125	0.113793	Metagenome
RXN-13179: NO_NAME	0	5.51468	1.25054	24.319	0.0241136	0.113793	Metagenome
RXN-13202: carbamoyl-phosphate synthase	0	4.61723	0.774145	27.5386	0.0931461	0.178216	Metagenome
RXN-13482: NO_NAME	0	1.05457	0.242131	4.59304	0.943576	0.988462	Metagenome
RXN-13720: NO_NAME	0	5.13255	0.969334	27.1764	0.0544332	0.135587	Metagenome
RXN-14025: NO_NAME	0	5.17543	1.27454	21.0155	0.0214882	0.113793	Metagenome
RXN-14026: NO_NAME	0	5.17543	1.27454	21.0155	0.0214882	0.113793	Metagenome
RXN-14029: purine-nucleoside phosphorylase	0	4.53731	0.860615	23.9214	0.0745823	0.159323	Metagenome
RXN-14177: NO_NAME	0	4.74005	1.22532	18.3365	0.0241714	0.113793	Metagenome
RXN-14227: NO_NAME	0	5.17543	1.27454	21.0155	0.0214882	0.113793	Metagenome
RXN-14260: NO_NAME	0	1.01359	0.276217	3.71944	0.98376	0.990461	Metagenome
RXN-14261: NO_NAME	0	1.01359	0.276217	3.71944	0.98376	0.990461	Metagenome
RXN-14270: 5-amino-4-imidazolecarboxamide phosphoribosyltransferase	0	4.85752	1.05277	22.4127	0.0427732	0.135587	Metagenome
RXN-14284: NO_NAME	0	1.00965	0.304447	3.34837	0.987468	0.990461	Metagenome
RXN-14285: NO_NAME	0	1.00965	0.304447	3.34837	0.987468	0.990461	Metagenome
RXN-14286: NO_NAME	0	1.00965	0.304447	3.34837	0.987468	0.990461	Metagenome
RXN-14353: NO_NAME	0	1.00965	0.304447	3.34837	0.987468	0.990461	Metagenome
RXN-14354: NO_NAME	0	1.01359	0.276217	3.71944	0.98376	0.990461	Metagenome
RXN-14517: NO_NAME	0	6.36	0.918618	44.0331	0.0609285	0.14614	Metagenome
RXN-14569: NO_NAME	0	0.687797	0.202412	2.33714	0.548703	0.696532	Metagenome
RXN-1461: NO_NAME	0	1.14191	0.344284	3.78748	0.828259	0.890109	Metagenome
RXN-14729: NO_NAME	0	0.770012	0.27598	2.14841	0.61762	0.696532	Metagenome
RXN-14950: lipoyl synthase	0	4.87842	1.30791	18.1962	0.0182912	0.113793	Metagenome
RXN-14957: lipoyl synthase	0	4.87842	1.30791	18.1962	0.0182912	0.113793	Metagenome
RXN-14959: lipoyl synthase	0	4.87842	1.30791	18.1962	0.0182912	0.113793	Metagenome
RXN-14982: N-acetyl-D-galactosamine PTS permease	0	0.770012	0.27598	2.14841	0.61762	0.696532	Metagenome
RXN-14983: D-galactosamine PTS permease	0	0.770012	0.27598	2.14841	0.61762	0.696532	Metagenome
RXN-14986: NO_NAME	0	6.13441	1.13186	33.2471	0.0354096	0.124027	Metagenome
RXN-14992: NO_NAME	0	3.9088	0.902341	16.9323	0.0683628	0.158794	Metagenome
RXN-15005: NO_NAME	0	4.27885	0.988804	18.5158	0.0517828	0.135587	Metagenome
RXN-15007: NO_NAME	0	1.18585	0.300107	4.68577	0.807896	0.872475	Metagenome
RXN-15043: oleoyl-CoA:lysophosphatidate acyltransferase	0	4.63372	0.835346	25.7035	0.0793994	0.159323	Metagenome
RXN-15083: transport of D-glucose by PTS	0	0.770012	0.27598	2.14841	0.61762	0.696532	Metagenome
RXN-15084: transport of D-fructose by PTS	0	0.770012	0.27598	2.14841	0.61762	0.696532	Metagenome
RXN-15085: lactose transport by PTS	0	0.770012	0.27598	2.14841	0.61762	0.696532	Metagenome
RXN-15086: transport of D-cellobiose by PTS	0	0.770012	0.27598	2.14841	0.61762	0.696532	Metagenome
RXN-15087: transport of D-mannose by PTS	0	0.770012	0.27598	2.14841	0.61762	0.696532	Metagenome
RXN-15092: transport of maltose by PTS	0	0.770012	0.27598	2.14841	0.61762	0.696532	Metagenome
RXN-15093: transport of D-galactose by PTS	0	0.770012	0.27598	2.14841	0.61762	0.696532	Metagenome
RXN-15094: L-sorbose transport by PTS	0	0.770012	0.27598	2.14841	0.61762	0.696532	Metagenome
RXN-15095: transport of D-trehalose by PTS	0	0.770012	0.27598	2.14841	0.61762	0.696532	Metagenome
RXN-15096: transport of chitobiose by PTS	0	0.770012	0.27598	2.14841	0.61762	0.696532	Metagenome
RXN-15143: NO_NAME	0	0.770012	0.27598	2.14841	0.61762	0.696532	Metagenome
RXN-15144: NO_NAME	0	0.770012	0.27598	2.14841	0.61762	0.696532	Metagenome
RXN-15145: NO_NAME	0	0.770012	0.27598	2.14841	0.61762	0.696532	Metagenome
RXN-15150: NO_NAME	0	0.770012	0.27598	2.14841	0.61762	0.696532	Metagenome
RXN-15151: NO_NAME	0	0.770012	0.27598	2.14841	0.61762	0.696532	Metagenome
RXN-15152: NO_NAME	0	0.770012	0.27598	2.14841	0.61762	0.696532	Metagenome
RXN-15154: transport of fructose by PTS	0	0.735426	0.265689	2.03566	0.554121	0.696532	Metagenome
RXN-15155: NO_NAME	0	0.770012	0.27598	2.14841	0.61762	0.696532	Metagenome
RXN-15156: NO_NAME	0	0.770012	0.27598	2.14841	0.61762	0.696532	Metagenome
RXN-15157: NO_NAME	0	0.770012	0.27598	2.14841	0.61762	0.696532	Metagenome
RXN-15158: NO_NAME	0	0.770012	0.27598	2.14841	0.61762	0.696532	Metagenome
RXN-15159: NO_NAME	0	0.770012	0.27598	2.14841	0.61762	0.696532	Metagenome
RXN-15160: NO_NAME	0	0.770012	0.27598	2.14841	0.61762	0.696532	Metagenome
RXN-15161: NO_NAME	0	0.770012	0.27598	2.14841	0.61762	0.696532	Metagenome
RXN-15162: NO_NAME	0	0.770012	0.27598	2.14841	0.61762	0.696532	Metagenome
RXN-15163: NO_NAME	0	0.770012	0.27598	2.14841	0.61762	0.696532	Metagenome
RXN-15164: NO_NAME	0	0.770012	0.27598	2.14841	0.61762	0.696532	Metagenome
RXN-15165: NO_NAME	0	0.770012	0.27598	2.14841	0.61762	0.696532	Metagenome
RXN-15166: NO_NAME	0	0.770012	0.27598	2.14841	0.61762	0.696532	Metagenome
RXN-15167: NO_NAME	0	0.770012	0.27598	2.14841	0.61762	0.696532	Metagenome
RXN-15168: NO_NAME	0	0.770012	0.27598	2.14841	0.61762	0.696532	Metagenome
RXN-15169: NO_NAME	0	0.770012	0.27598	2.14841	0.61762	0.696532	Metagenome
RXN-15170: &alpha;-galactose transport by PTS	0	0.770012	0.27598	2.14841	0.61762	0.696532	Metagenome
RXN-15171: NO_NAME	0	0.770012	0.27598	2.14841	0.61762	0.696532	Metagenome
RXN-15172: NO_NAME	0	0.770012	0.27598	2.14841	0.61762	0.696532	Metagenome
RXN-15173: NO_NAME	0	0.770012	0.27598	2.14841	0.61762	0.696532	Metagenome
RXN-15174: NO_NAME	0	0.770012	0.27598	2.14841	0.61762	0.696532	Metagenome
RXN-15175: NO_NAME	0	0.770012	0.27598	2.14841	0.61762	0.696532	Metagenome
RXN-15176: NO_NAME	0	0.770012	0.27598	2.14841	0.61762	0.696532	Metagenome
RXN-15177: NO_NAME	0	0.770012	0.27598	2.14841	0.61762	0.696532	Metagenome
RXN-15178: NO_NAME	0	0.770012	0.27598	2.14841	0.61762	0.696532	Metagenome
RXN-15180: NO_NAME	0	0.770012	0.27598	2.14841	0.61762	0.696532	Metagenome
RXN-15181: NO_NAME	0	0.770012	0.27598	2.14841	0.61762	0.696532	Metagenome
RXN-15182: NO_NAME	0	0.770012	0.27598	2.14841	0.61762	0.696532	Metagenome
RXN-15184: NO_NAME	0	0.770012	0.27598	2.14841	0.61762	0.696532	Metagenome
RXN-15185: NO_NAME	0	0.770012	0.27598	2.14841	0.61762	0.696532	Metagenome
RXN-15334: NO_NAME	0	0.770012	0.27598	2.14841	0.61762	0.696532	Metagenome
RXN-15344: mannobiose 2-epimerase	0	6.59044	1.56822	27.6964	0.0100454	0.113793	Metagenome
RXN-15709: NO_NAME	0	6.59044	1.56822	27.6964	0.0100454	0.113793	Metagenome
RXN-16025: NO_NAME	0	4.63241	0.83515	25.6951	0.0794464	0.159323	Metagenome
RXN-16032: NO_NAME	0	4.63241	0.83515	25.6951	0.0794464	0.159323	Metagenome
RXN-16066: NO_NAME	0	4.63241	0.83515	25.6951	0.0794464	0.159323	Metagenome
RXN-16067: NO_NAME	0	4.63241	0.83515	25.6951	0.0794464	0.159323	Metagenome
RXN-16076: NO_NAME	0	4.63241	0.83515	25.6951	0.0794464	0.159323	Metagenome
RXN-16077: NO_NAME	0	4.63241	0.83515	25.6951	0.0794464	0.159323	Metagenome
RXN-16118: NO_NAME	0	4.63241	0.83515	25.6951	0.0794464	0.159323	Metagenome
RXN-16165: NO_NAME	0	0.870271	0.203511	3.72152	0.851327	0.910125	Metagenome
RXN-1623: NO_NAME	0	4.63241	0.83515	25.6951	0.0794464	0.159323	Metagenome
RXN-16616: NO_NAME	0	3.74841	0.637772	22.0307	0.143671	0.223789	Metagenome
RXN-16620: NO_NAME	0	3.59749	0.969235	13.3528	0.0557096	0.135587	Metagenome
RXN-16622: NO_NAME	0	3.74841	0.637772	22.0307	0.143671	0.223789	Metagenome
RXN-16624: NO_NAME	0	3.59749	0.969235	13.3528	0.0557096	0.135587	Metagenome
RXN-16626: NO_NAME	0	3.74841	0.637772	22.0307	0.143671	0.223789	Metagenome
RXN-16628: NO_NAME	0	3.59749	0.969235	13.3528	0.0557096	0.135587	Metagenome
RXN-16630: NO_NAME	0	3.74841	0.637772	22.0307	0.143671	0.223789	Metagenome
RXN-16632: NO_NAME	0	3.59749	0.969235	13.3528	0.0557096	0.135587	Metagenome
RXN-16637: NO_NAME	0	4.20194	0.679443	25.9865	0.122527	0.219818	Metagenome
RXN-16649: NO_NAME	0	0.694867	0.286097	1.68768	0.421367	0.562389	Metagenome
RXN-16659: peptidoglycan transpeptidase (Gram-negative bacteria)	0	0.694867	0.286097	1.68768	0.421367	0.562389	Metagenome
RXN-1823: NO_NAME	0	0.970649	0.257968	3.65223	0.964854	0.990461	Metagenome
RXN-1826: starch phosphorylase	0	1.00965	0.304447	3.34837	0.987468	0.990461	Metagenome
RXN-1828: NO_NAME	0	1.01359	0.276217	3.71944	0.98376	0.990461	Metagenome
RXN-2043: NO_NAME	0	0.693889	0.302433	1.59203	0.388411	0.52907	Metagenome
RXN-5841: NO_NAME	0	5.17543	1.27454	21.0155	0.0214882	0.113793	Metagenome
RXN-6182: NO_NAME	0	5.13255	0.969334	27.1764	0.0544332	0.135587	Metagenome
RXN-7001: NO_NAME	0	4.53731	0.860615	23.9214	0.0745823	0.159323	Metagenome
RXN-7607: NO_NAME	0	5.17543	1.27454	21.0155	0.0214882	0.113793	Metagenome
RXN-7609: NO_NAME	0	5.17543	1.27454	21.0155	0.0214882	0.113793	Metagenome
RXN-7716: dihydrolipoyl dehydrogenase	0	6.1693	1.41345	26.9272	0.0155092	0.113793	Metagenome
RXN-7719: dihydrolipoyl dehydrogenase	0	6.1693	1.41345	26.9272	0.0155092	0.113793	Metagenome
RXN-8340: NO_NAME	0	2.21267	0.545292	8.97848	0.266407	0.391045	Metagenome
RXN-8391: NO_NAME	0	2.20056	0.465348	10.4061	0.319748	0.440986	Metagenome
RXN-8629: dihydrolipoyl dehydrogenase	0	6.1693	1.41345	26.9272	0.0155092	0.113793	Metagenome
RXN-8975: NO_NAME	0	6.14805	1.3204	28.6267	0.0206598	0.113793	Metagenome
RXN-9023: NO_NAME	0	1.01359	0.276217	3.71944	0.98376	0.990461	Metagenome
RXN-9025: maltodextrin phosphorylase	0	1.00965	0.304447	3.34837	0.987468	0.990461	Metagenome
RXN-9190: NO_NAME	0	4.58774	1.19871	17.5583	0.0261023	0.113793	Metagenome
RXN-9191: NO_NAME	0	4.74005	1.22532	18.3365	0.0241714	0.113793	Metagenome
RXN-9204: NO_NAME	0	4.58774	1.19871	17.5583	0.0261023	0.113793	Metagenome
RXN-9205: NO_NAME	0	4.74005	1.22532	18.3365	0.0241714	0.113793	Metagenome
RXN-9217: NO_NAME	0	4.58774	1.19871	17.5583	0.0261023	0.113793	Metagenome
RXN-9220: NO_NAME	0	4.74005	1.22532	18.3365	0.0241714	0.113793	Metagenome
RXN-9358: NO_NAME	0	4.58774	1.19871	17.5583	0.0261023	0.113793	Metagenome
RXN-9359: NO_NAME	0	4.58774	1.19871	17.5583	0.0261023	0.113793	Metagenome
RXN-9360: NO_NAME	0	4.58774	1.19871	17.5583	0.0261023	0.113793	Metagenome
RXN-9361: NO_NAME	0	4.74005	1.22532	18.3365	0.0241714	0.113793	Metagenome
RXN-9362: NO_NAME	0	4.74005	1.22532	18.3365	0.0241714	0.113793	Metagenome
RXN-9363: NO_NAME	0	4.74005	1.22532	18.3365	0.0241714	0.113793	Metagenome
RXN-9365: NO_NAME	0	4.58774	1.19871	17.5583	0.0261023	0.113793	Metagenome
RXN-9366: NO_NAME	0	4.74005	1.22532	18.3365	0.0241714	0.113793	Metagenome
RXN-9514: acetoacetyl-[acyl-carrier protein] reductase	0	3.74841	0.637772	22.0307	0.143671	0.223789	Metagenome
RXN-9518: 3-hydroxyhexanoyl-[acyl-carrier protein] reductase	0	3.74841	0.637772	22.0307	0.143671	0.223789	Metagenome
RXN-9524: 3-oxo-octanoyl-[acyl-carrier protein] reductase	0	3.74841	0.637772	22.0307	0.143671	0.223789	Metagenome
RXN-9528: 3-oxo-decanoyl-[acyl-carrier protein] reductase	0	3.74841	0.637772	22.0307	0.143671	0.223789	Metagenome
RXN-9532: 3-oxo-dodecanoyl-[acyl-carrier protein] reductase	0	3.74841	0.637772	22.0307	0.143671	0.223789	Metagenome
RXN-9536: 3-oxo-meristoyl-[acyl-carrier protein] reductase	0	3.74841	0.637772	22.0307	0.143671	0.223789	Metagenome
RXN-9540: 3-oxo-palmitoyl-[acyl-carrier protein] reductase	0	3.74841	0.637772	22.0307	0.143671	0.223789	Metagenome
RXN-9552: 3-oxo-petroslinoyl-[acyl-carrier protein] reductase	0	3.74841	0.637772	22.0307	0.143671	0.223789	Metagenome
RXN-9556: 3-oxo-cis-vaccenoyl-[acyl-carrier protein] reductase	0	3.74841	0.637772	22.0307	0.143671	0.223789	Metagenome
RXN-9558: NO_NAME	0	3.59749	0.969235	13.3528	0.0557096	0.135587	Metagenome
RXN-9633: 3-oxo-stearoyl-[acyl-carrier protein] reductase	0	3.74841	0.637772	22.0307	0.143671	0.223789	Metagenome
RXN-9635: trans-octadec-2-enoyl-[acyl-carrier-protein] reductase	0	3.59749	0.969235	13.3528	0.0557096	0.135587	Metagenome
RXN-9657: crotonyl-[acp] reductase	0	3.59749	0.969235	13.3528	0.0557096	0.135587	Metagenome
RXN-9658: trans hex-2-enoyl-[acp]-reductase	0	3.59749	0.969235	13.3528	0.0557096	0.135587	Metagenome
RXN-9659: trans oct-2-enoyl-[acp] reductase	0	3.59749	0.969235	13.3528	0.0557096	0.135587	Metagenome
RXN-9660: trans-&Delta;2-decenoyl-[acp]-reductase	0	3.59749	0.969235	13.3528	0.0557096	0.135587	Metagenome
RXN-9661: trans dodec-2-enoyl-[acp] reductase	0	3.59749	0.969235	13.3528	0.0557096	0.135587	Metagenome
RXN-9662: trans tetradec-2-enoyl-[acp] reductase	0	3.59749	0.969235	13.3528	0.0557096	0.135587	Metagenome
RXN-9663: trans hexadecenoyl-[acp] reductase	0	3.59749	0.969235	13.3528	0.0557096	0.135587	Metagenome
RXN-9778: NO_NAME	0	9.39606	1.64881	53.5454	0.0116293	0.113793	Metagenome
RXN-9985: NO_NAME	0	1.14191	0.344284	3.78748	0.828259	0.890109	Metagenome
RXN0-1132: dihydrolipoyl dehydrogenase	0	6.1693	1.41345	26.9272	0.0155092	0.113793	Metagenome
RXN0-1321: NO_NAME	0	4.58861	0.807561	26.0727	0.0856387	0.166704	Metagenome
RXN0-1342: NO_NAME	0	4.90359	1.01984	23.5773	0.0471973	0.135587	Metagenome
RXN0-17: transport of N-acetylmuramate	0	0.770012	0.27598	2.14841	0.61762	0.696532	Metagenome
RXN0-2142: NO_NAME	0	3.74841	0.637772	22.0307	0.143671	0.223789	Metagenome
RXN0-2145: NO_NAME	0	3.59749	0.969235	13.3528	0.0557096	0.135587	Metagenome
RXN0-2461: transport of L-ascorbate by PTS	0	0.770012	0.27598	2.14841	0.61762	0.696532	Metagenome
RXN0-2522: NO_NAME	0	0.770012	0.27598	2.14841	0.61762	0.696532	Metagenome
RXN0-2584: NO_NAME	0	5.42039	1.12602	26.0924	0.035028	0.124027	Metagenome
RXN0-2601: NO_NAME	0	3.57317	0.616303	20.7163	0.155548	0.239472	Metagenome
RXN0-310: NO_NAME	0	0.735571	0.27154	1.99258	0.545828	0.696532	Metagenome
RXN0-4022: NO_NAME	0	4.85562	1.12599	20.939	0.0340791	0.124027	Metagenome
RXN0-4222: NO_NAME	0	1.34073	0.351957	5.10731	0.667418	0.740085	Metagenome
RXN0-4641: NO_NAME	0	5.79698	1.48602	22.6141	0.0113954	0.113793	Metagenome
RXN0-5055: NO_NAME	0	1.00581	0.235973	4.28713	0.993755	0.993755	Metagenome
RXN0-5181: NO_NAME	0	0.970649	0.257968	3.65223	0.964854	0.990461	Metagenome
RXN0-5182: maltodextrin phosphorylase	0	1.00965	0.304447	3.34837	0.987468	0.990461	Metagenome
RXN0-5184: NO_NAME	0	1.00965	0.304447	3.34837	0.987468	0.990461	Metagenome
RXN0-5198: nitrite reductase complex	0	3.81543	1.17247	12.416	0.0261277	0.113793	Metagenome
RXN0-5199: guanosine phosphorylase	0	4.53731	0.860615	23.9214	0.0745823	0.159323	Metagenome
RXN0-5224: NO_NAME	0	3.52384	1.05275	11.7953	0.0410136	0.135587	Metagenome
RXN0-5226: NO_NAME	0	2.3763	0.560152	10.0808	0.240415	0.355256	Metagenome
RXN0-5468: peroxiredoxin	0	4.33253	0.878584	21.3648	0.0717038	0.159323	Metagenome
RXN0-5514: 1-acylglycerol-3-phosphate O-acyltransferase	0	4.63241	0.83515	25.6951	0.0794464	0.159323	Metagenome
RXN0-5515: phosphatidate cytidylyltransferase	0	7.48823	1.24685	44.9724	0.0277216	0.114539	Metagenome
RXN0-6274: NO_NAME	0	6.19619	1.30057	29.5201	0.0220245	0.113793	Metagenome
RXN0-6479: NO_NAME	0	1.34073	0.351957	5.10731	0.667418	0.740085	Metagenome
RXN0-6480: NO_NAME	0	3.85225	0.886389	16.7419	0.0719998	0.159323	Metagenome
RXN0-6524: NO_NAME	0	1.34073	0.351957	5.10731	0.667418	0.740085	Metagenome
RXN0-6525: NO_NAME	0	1.34073	0.351957	5.10731	0.667418	0.740085	Metagenome
RXN0-6575: NO_NAME	0	5.10235	1.21856	21.3645	0.0257109	0.113793	Metagenome
RXN0-6705: NO_NAME	0	4.63241	0.83515	25.6951	0.0794464	0.159323	Metagenome
RXN0-743: NO_NAME	0	6.3237	1.22223	32.7182	0.0278561	0.114539	Metagenome
RXN0-884: NO_NAME	0	2.98512	0.631123	14.1192	0.167753	0.256473	Metagenome
RXN0-947: NO_NAME	0	5.07855	1.31959	19.5452	0.0181121	0.113793	Metagenome
RXN0-949: NO_NAME	0	4.87842	1.30791	18.1962	0.0182912	0.113793	Metagenome
RXN1G-1015: cis,cis-delta13,31-3-oxo-C50:2-[acyl-carrier protein] synthase	0	2.20056	0.465348	10.4061	0.319748	0.440986	Metagenome
RXN1G-1050: cis,cis-delta13,31-3-oxo-C50:2-[acyl-carrier protein] reductase	0	3.74841	0.637772	22.0307	0.143671	0.223789	Metagenome
RXN1G-1053: cis-delta19-3-oxo-C38:1-[acyl-carrier protein] reductase	0	3.74841	0.637772	22.0307	0.143671	0.223789	Metagenome
RXN1G-1057: trans-delta2-cis,cis-delta19,31-C50:3-[acyl-carrier protein] reductase	0	3.59749	0.969235	13.3528	0.0557096	0.135587	Metagenome
RXN1G-1117: trans-delta2-cis,cis-delta13,31-C50:3-[acyl-carrier protein] reductase	0	3.59749	0.969235	13.3528	0.0557096	0.135587	Metagenome
RXN1G-1130: trans-delta2-cis-delta19-C38:2-[acyl-carrier protein] reductase	0	3.59749	0.969235	13.3528	0.0557096	0.135587	Metagenome
RXN1G-1212: cis,cis-delta15,33-3-oxo-C52:2-[acyl-carrier protein] synthase	0	2.20056	0.465348	10.4061	0.319748	0.440986	Metagenome
RXN1G-1247: cis,cis-delta15,33-3-oxo-C52:2-[acyl-carrier protein] reductase	0	3.74841	0.637772	22.0307	0.143671	0.223789	Metagenome
RXN1G-1325: trans-delta2-cis,cis-delta15,33-C52:3-[acyl-carrier protein] reductase (NADPH, B-specific)	0	3.59749	0.969235	13.3528	0.0557096	0.135587	Metagenome
RXN1G-157: 3-oxo-behenoyl-[acyl-carrier protein] reductase	0	3.74841	0.637772	22.0307	0.143671	0.223789	Metagenome
RXN1G-163: cis-delta11-3-oxo-C30:1-[acyl-carrier protein] reductase	0	3.74841	0.637772	22.0307	0.143671	0.223789	Metagenome
RXN1G-171: trans-delta2-cis-delta5-C24:2-[acyl-carrier protein] reductase (NADH, B-specific)	0	3.59749	0.969235	13.3528	0.0557096	0.135587	Metagenome
RXN1G-172: cis,cis-delta9,21-3-oxo-C40:2-[acyl-carrier protein] synthase	0	2.20056	0.465348	10.4061	0.319748	0.440986	Metagenome
RXN1G-182: cis,cis-delta5,23-3-oxo-C42:2-[acyl-carrier protein] reductase	0	3.74841	0.637772	22.0307	0.143671	0.223789	Metagenome
RXN1G-184: cis,cis-delta17,35-3-oxo-C54:2-[acyl-carrier protein] reductase	0	3.74841	0.637772	22.0307	0.143671	0.223789	Metagenome
RXN1G-193: trans-delta2-cis,cis-5,17-C36:3-[acyl-carrier protein] reductase	0	3.59749	0.969235	13.3528	0.0557096	0.135587	Metagenome
RXN1G-196: trans-delta2-cis,cis-delta11,23-C42:3-[acyl-carrier protein] reductase	0	3.59749	0.969235	13.3528	0.0557096	0.135587	Metagenome
RXN1G-202: cis,cis-delta5,17-3-oxo-C36:2-[acyl-carrier protein] synthase	0	2.20056	0.465348	10.4061	0.319748	0.440986	Metagenome
RXN1G-203: cis,cis-delta13,25-3-oxo-C44:2-[acyl-carrier protein] reductase	0	3.74841	0.637772	22.0307	0.143671	0.223789	Metagenome
RXN1G-210: trans-delta2-cis-delta11-C30:2[acyl-carrier protein] reductase	0	3.59749	0.969235	13.3528	0.0557096	0.135587	Metagenome
RXN1G-240: cis-delta9-3-oxo-C28:1-[acyl-carrier protein] reductase	0	3.74841	0.637772	22.0307	0.143671	0.223789	Metagenome
RXN1G-248: trans-delta2-cis,cis-delta5,23-C42:3-[acyl-carrier protein] reductase	0	3.59749	0.969235	13.3528	0.0557096	0.135587	Metagenome
RXN1G-252: cis,cis-delta9,21-3-oxo-C40:2-[acyl-carrier protein] reductase	0	3.74841	0.637772	22.0307	0.143671	0.223789	Metagenome
RXN1G-260: cis-delta13-3-oxo-C32:1-[acyl-carrier protein] reductase	0	3.74841	0.637772	22.0307	0.143671	0.223789	Metagenome
RXN1G-262: cis,cis-delta7,19-3-oxo-C38:2-[acyl-carrier protein] reductase	0	3.74841	0.637772	22.0307	0.143671	0.223789	Metagenome
RXN1G-276: trans-delta2-cis,cis-delta17,35-C54:3-[acyl-carrier protein] reductase	0	3.59749	0.969235	13.3528	0.0557096	0.135587	Metagenome
RXN1G-285: trans-delta2-cis-delta9-C28:2-[acyl-carrier protein] reductase	0	3.59749	0.969235	13.3528	0.0557096	0.135587	Metagenome
RXN1G-287: cis-delta21-3-oxo-C40:1-[acyl-carrier protein] reductase	0	3.74841	0.637772	22.0307	0.143671	0.223789	Metagenome
RXN1G-299: trans-delta2-cis-delta13-C32:2-[acyl-carrier protein] reductase	0	3.59749	0.969235	13.3528	0.0557096	0.135587	Metagenome
RXN1G-32: cis,cis-delta13,25-3-oxo-C44:2-[acyl-carrier protein] synthase	0	2.20056	0.465348	10.4061	0.319748	0.440986	Metagenome
RXN1G-334: cis,cis-delta7,25-3-oxo-C44:2-[acyl-carrier protein] synthase	0	2.20056	0.465348	10.4061	0.319748	0.440986	Metagenome
RXN1G-337: trans-delta2-cis,cis-delta13,25-C44:3-[acyl-carrier protein] reductase	0	3.59749	0.969235	13.3528	0.0557096	0.135587	Metagenome
RXN1G-339: trans-delta2-cis-cis-delta7-19-C38:3-[acyl-carrier protein] reductase	0	3.59749	0.969235	13.3528	0.0557096	0.135587	Metagenome
RXN1G-349: 3-oxo-arachidoyl-[acp] reductase	0	3.74841	0.637772	22.0307	0.143671	0.223789	Metagenome
RXN1G-358: cis-delta15-3-oxo-C34:1-[acyl-carrier protein] reductase	0	3.74841	0.637772	22.0307	0.143671	0.223789	Metagenome
RXN1G-364: cis-delta7-3-oxo-C26:1-[acyl-carrier protein] reductase	0	3.74841	0.637772	22.0307	0.143671	0.223789	Metagenome
RXN1G-37: trans-delta2-cis-delta7-C26:2-[acyl-carrier protein] reductase	0	3.59749	0.969235	13.3528	0.0557096	0.135587	Metagenome
RXN1G-374: cis,cis-delta19,37-3-oxo-C56:2-[acyl-carrier protein] synthase	0	2.20056	0.465348	10.4061	0.319748	0.440986	Metagenome
RXN1G-384: cis,cis-delta7,25-3-oxo-C44:2-[acyl-carrier protein] reductase	0	3.74841	0.637772	22.0307	0.143671	0.223789	Metagenome
RXN1G-395: trans-eicos-2-enoyl-[acyl-carrier protein] reductase (NADPH, B-specific)	0	3.59749	0.969235	13.3528	0.0557096	0.135587	Metagenome
RXN1G-396: trans-delta2-cis-delta15-C34:2-[acyl-carrier protein] reductase (NADPH, B-specific)	0	3.59749	0.969235	13.3528	0.0557096	0.135587	Metagenome
RXN1G-408: cis,cis-delta5,17-3-oxo-C36:2-[acyl-carrier protein] reductase	0	3.74841	0.637772	22.0307	0.143671	0.223789	Metagenome
RXN1G-409: cis,cis-delta19,37-3-oxo-C56:2-[acyl-carrier protein] reductase	0	3.74841	0.637772	22.0307	0.143671	0.223789	Metagenome
RXN1G-424: cis,cis-delta15,27-3-oxo-C46:2-[acyl-carrier protein] synthase	0	2.20056	0.465348	10.4061	0.319748	0.440986	Metagenome
RXN1G-468: trans-delta2-cis,cis-delta7,25-C44:3-[acyl-carrier protein] reductase	0	3.59749	0.969235	13.3528	0.0557096	0.135587	Metagenome
RXN1G-469: 3-oxobehenoyl-[acyl-carrier protein] reductase	0	3.74841	0.637772	22.0307	0.143671	0.223789	Metagenome
RXN1G-471: trans-delta2-cis,cis-delta19,37-C56:3-[acyl-carrier protein] reductase	0	3.59749	0.969235	13.3528	0.0557096	0.135587	Metagenome
RXN1G-481: cis,cis-delta15,27-3-oxo-C46:2-[acyl-carrier protein] reductase	0	3.74841	0.637772	22.0307	0.143671	0.223789	Metagenome
RXN1G-488: trans-docos-2-enoyl-[acyl-carrier protein] reductase (NADPH, B-specific)	0	3.59749	0.969235	13.3528	0.0557096	0.135587	Metagenome
RXN1G-508: 3-oxo-lignoceroyl-[acyl-carrier protein] reductase	0	3.74841	0.637772	22.0307	0.143671	0.223789	Metagenome
RXN1G-509: trans-delta2-cis,cis-9,21-C40:3-[acyl-carrier protein] reductase	0	3.59749	0.969235	13.3528	0.0557096	0.135587	Metagenome
RXN1G-526: trans-tetracos-2-enoyl-[acyl-carrier protein] reductase	0	3.59749	0.969235	13.3528	0.0557096	0.135587	Metagenome
RXN1G-557: cis,cis-delta9,27-3-oxo-C46:2-[acyl-carrier protein] synthase	0	2.20056	0.465348	10.4061	0.319748	0.440986	Metagenome
RXN1G-580: cis,cis-delta11,23-3-oxo-C42:2-[acyl-carrier protein] synthase	0	2.20056	0.465348	10.4061	0.319748	0.440986	Metagenome
RXN1G-582: cis,cis-delta21,39-3-oxo-C58:2-[acyl-carrier protein] synthase	0	2.20056	0.465348	10.4061	0.319748	0.440986	Metagenome
RXN1G-607: trans-delta2-cis,cis-delta15,27-C46:3-[acyl-carrier protein] reductase	0	3.59749	0.969235	13.3528	0.0557096	0.135587	Metagenome
RXN1G-613: cis,cis-delta9,27-3-oxo-C46:2-[acyl-carrier protein] reductase	0	3.74841	0.637772	22.0307	0.143671	0.223789	Metagenome
RXN1G-617: cis,cis-delta21,39-3-oxo-C58:2-[acyl-carrier protein] reductase	0	3.74841	0.637772	22.0307	0.143671	0.223789	Metagenome
RXN1G-637: cis,cis-delta11,23-3-oxo-C42:2-[acyl-carrier protein] reductase	0	3.74841	0.637772	22.0307	0.143671	0.223789	Metagenome
RXN1G-660: cis,cis-delta17,29-3-oxo-C48:2-[acyl-carrier protein] synthase	0	2.20056	0.465348	10.4061	0.319748	0.440986	Metagenome
RXN1G-679: trans-delta2-cis,cis-delta21,39-C58:3-[acyl-carrier protein] reductase	0	3.59749	0.969235	13.3528	0.0557096	0.135587	Metagenome
RXN1G-686: trans-delta2-cis,cis-delta9,27-C46:3-[acyl-carrier protein] reductase	0	3.59749	0.969235	13.3528	0.0557096	0.135587	Metagenome
RXN1G-717: cis,cis-delta17,29-3-oxo-C48:2-[acyl-carrier protein] reductase	0	3.74841	0.637772	22.0307	0.143671	0.223789	Metagenome
RXN1G-72: cis-delta5-3-oxo-C24:1-[acyl-carrier protein] reductase	0	3.74841	0.637772	22.0307	0.143671	0.223789	Metagenome
RXN1G-79: cis,cis-delta5,23-3-oxo-C42:2-[acyl-carrier protein] synthase	0	2.20056	0.465348	10.4061	0.319748	0.440986	Metagenome
RXN1G-818: cis,cis-delta11,29-3-oxo-C48:2-[acyl-carrier protein] synthase	0	2.20056	0.465348	10.4061	0.319748	0.440986	Metagenome
RXN1G-820: trans-delta2-cis,cis-delta17,29-C48:3-[acyl-carrier protein] reductase	0	3.59749	0.969235	13.3528	0.0557096	0.135587	Metagenome
RXN1G-853: cis,cis-delta11,29-3-oxo-C48:2-[acyl-carrier protein] reductase	0	3.74841	0.637772	22.0307	0.143671	0.223789	Metagenome
RXN1G-881: cis-delta17-3-oxo-C36:1-[acyl-carrier protein] reductase	0	3.74841	0.637772	22.0307	0.143671	0.223789	Metagenome
RXN1G-883: cis,cis-delta19,31-3-oxo-C50:2-[acyl-carrier protein] synthase	0	2.20056	0.465348	10.4061	0.319748	0.440986	Metagenome
RXN1G-89: cis,cis-delta7,19-3-oxo-C38:2-[acyl-carrier protein] synthase	0	2.20056	0.465348	10.4061	0.319748	0.440986	Metagenome
RXN1G-915: trans-delta2-cis,cis-delta11,29-C48:3-[acyl-carrier protein] reductase (NADPH, B-specific)	0	3.59749	0.969235	13.3528	0.0557096	0.135587	Metagenome
RXN1G-94: cis,cis-delta17,35-3-oxo-C54:2-[acyl-carrier protein] synthase	0	2.20056	0.465348	10.4061	0.319748	0.440986	Metagenome
RXN1G-951: cis,cis-delta19,31-3-oxo-C50:2-[acyl-carrier protein] reductase	0	3.74841	0.637772	22.0307	0.143671	0.223789	Metagenome
RXN1G-962: trans-delta2-cis-delta17-C36:2-[acyl-carrier protein] reductase	0	3.59749	0.969235	13.3528	0.0557096	0.135587	Metagenome
RXN66-546: NO_NAME	0	6.90188	1.3627	34.9569	0.0196017	0.113793	Metagenome
S-ADENMETSYN-RXN: NO_NAME	0	5.82597	0.89434	37.9519	0.065299	0.154002	Metagenome
SAICARSYN-RXN: NO_NAME	0	3.64481	0.583322	22.7741	0.166535	0.255792	Metagenome
SERINE-O-ACETTRAN-RXN: NO_NAME	0	4.54736	0.60096	34.4091	0.142425	0.223789	Metagenome
SHIKIMATE-KINASE-RXN: NO_NAME	0	3.58445	0.772952	16.6223	0.102896	0.192422	Metagenome
SUCROSEPHOSPHO-RXN: protein-N&pi;-phosphohistidine-sucrose phosphotransferase	0	0.735426	0.265689	2.03566	0.554121	0.696532	Metagenome
SULFATE-ADENYLYLTRANS-RXN: NO_NAME	0	4.55416	1.14405	18.129	0.0314821	0.121878	Metagenome
SULFOCYS-RXN: NO_NAME	0	7.78149	1.15429	52.4581	0.0350853	0.124027	Metagenome
SUPEROX-DISMUT-RXN: NO_NAME	0	4.09093	1.04204	16.0605	0.0434854	0.135587	Metagenome
TAGAKIN-RXN: NO_NAME	0	0.96022	0.273282	3.37389	0.949517	0.990461	Metagenome
TETRAACYLDISACC4KIN-RXN: NO_NAME	0	4.26332	1.06328	17.0943	0.0406978	0.135587	Metagenome
THI-P-KIN-RXN: NO_NAME	0	5.22183	1.20944	22.5455	0.0267727	0.114059	Metagenome
THI-P-SYN-RXN: NO_NAME	0	9.43734	1.48573	59.9457	0.0173254	0.113793	Metagenome
THIAZOLSYN2-RXN: NO_NAME	0	5.57597	1.31769	23.5954	0.0195523	0.113793	Metagenome
THIAZOLSYN3-RXN: NO_NAME	0	1.34414	0.313878	5.75607	0.690234	0.76283	Metagenome
THIOREDOXIN-REDUCT-NADPH-RXN: NO_NAME	0	7.63484	1.26583	46.0496	0.0266158	0.114059	Metagenome
THREONINE--TRNA-LIGASE-RXN: NO_NAME	0	0.899626	0.259113	3.12345	0.867715	0.923517	Metagenome
THYKI-RXN: NO_NAME	0	3.40628	0.64325	18.0377	0.149535	0.231289	Metagenome
THYMIDYLATESYN-RXN: NO_NAME	0	5.52714	1.28567	23.7614	0.0215785	0.113793	Metagenome
TRANS-RXN-153A: NO_NAME	0	0.770012	0.27598	2.14841	0.61762	0.696532	Metagenome
TRANS-RXN-155B: transport of chitobiose	0	0.770012	0.27598	2.14841	0.61762	0.696532	Metagenome
TRANS-RXN-156: D-mannitol PTS permease	0	0.770012	0.27598	2.14841	0.61762	0.696532	Metagenome
TRANS-RXN-157: transport of &beta;-D-glucose by PTS	0	0.770012	0.27598	2.14841	0.61762	0.696532	Metagenome
TRANS-RXN-161: NO_NAME	0	0.770012	0.27598	2.14841	0.61762	0.696532	Metagenome
TRANS-RXN-167A: NO_NAME	0	0.770012	0.27598	2.14841	0.61762	0.696532	Metagenome
TRANS-RXN-168: trehalose phosphotransferase system	0	0.770012	0.27598	2.14841	0.61762	0.696532	Metagenome
TRANS-RXN-169: NO_NAME	0	0.770012	0.27598	2.14841	0.61762	0.696532	Metagenome
TRANS-RXN-214: NO_NAME	0	5.94897	1.30249	27.1713	0.0213909	0.113793	Metagenome
TRANS-RXN0-540: NO_NAME	0	0.770012	0.27598	2.14841	0.61762	0.696532	Metagenome
TRANSALDOL-RXN: NO_NAME	0	4.65044	0.981026	22.0449	0.0528833	0.135587	Metagenome
TRIOSEPISOMERIZATION-RXN: NO_NAME	0	4.99884	0.994031	25.1384	0.050851	0.135587	Metagenome
TRNA-PSEUDOURIDINE-SYNTHASE-I-RXN: NO_NAME	0	2.26435	0.455086	11.2667	0.318117	0.440986	Metagenome
TRNA-S-TRANSFERASE-RXN: NO_NAME	0	0.680526	0.167429	2.76604	0.590606	0.696532	Metagenome
TRYPSYN-RXN: NO_NAME	0	5.06014	1.16627	21.9547	0.030356	0.121552	Metagenome
TRYPTOPHAN--TRNA-LIGASE-RXN: NO_NAME	0	1.11953	0.211427	5.92803	0.894373	0.948838	Metagenome
UDP-NACMURALA-GLU-LIG-RXN: NO_NAME	0	4.77191	0.683351	33.3228	0.115021	0.208614	Metagenome
UDPNACETYLGLUCOSAMACYLTRANS-RXN: NO_NAME	0	5.59628	1.34365	23.3084	0.0179908	0.113793	Metagenome
UDPNACETYLGLUCOSAMENOLPYRTRANS-RXN: NO_NAME	0	3.97747	0.758168	20.8665	0.102548	0.192314	Metagenome
URACIL-PRIBOSYLTRANS-RXN: NO_NAME	0	2.0459	0.353727	11.8332	0.424044	0.564824	Metagenome
URIDINEKIN-RXN: NO_NAME	0	7.19606	1.15287	44.9168	0.0346646	0.124027	Metagenome
URKI-RXN: GTP:uridine 5-phosphotransferase	0	7.19606	1.15287	44.9168	0.0346646	0.124027	Metagenome
URPHOS-RXN: NO_NAME	0	1.47912	0.336156	6.50827	0.604575	0.696532	Metagenome
VALINE--TRNA-LIGASE-RXN: NO_NAME	0	0.945287	0.308214	2.89917	0.92161	0.971506	Metagenome
XANPRIBOSYLTRAN-RXN: NO_NAME	0	4.2272	0.922016	19.3806	0.063526	0.151274	Metagenome
XANTHOSINEPHOSPHORY-RXN: xanthosine phosphorylase	0	4.53731	0.860615	23.9214	0.0745823	0.159323	Metagenome
XMPXAN-RXN: XMP-5-nucleotidase	0	5.17543	1.27454	21.0155	0.0214882	0.113793	Metagenome
GLYCEROL-KIN-RXN: NO_NAME	348	0.270097	0.0679736	1.07324	0.0629449	0.44222	Metatranscriptome
1.5.1.20-RXN: NO_NAME	164	2.35434e-177	0	1.01181e+207	0.366844	0.531781	Metatranscriptome
2.3.1.179-RXN: NO_NAME	164	7.35197	0.700307	77.1826	0.0963053	0.44222	Metatranscriptome
RXN-14267: N-acetylmuramoyl-L-alanine amidase	164	0.179586	0.0209082	1.54252	0.117587	0.44222	Metatranscriptome
RXN-8391: NO_NAME	164	7.35197	0.700307	77.1826	0.0963053	0.44222	Metatranscriptome
RXN0-5225: NO_NAME	164	0.179586	0.0209082	1.54252	0.117587	0.44222	Metatranscriptome
RXN1G-1015: cis,cis-delta13,31-3-oxo-C50:2-[acyl-carrier protein] synthase	164	7.35197	0.700307	77.1826	0.0963053	0.44222	Metatranscriptome
RXN1G-1212: cis,cis-delta15,33-3-oxo-C52:2-[acyl-carrier protein] synthase	164	7.35197	0.700307	77.1826	0.0963053	0.44222	Metatranscriptome
RXN1G-172: cis,cis-delta9,21-3-oxo-C40:2-[acyl-carrier protein] synthase	164	7.35197	0.700307	77.1826	0.0963053	0.44222	Metatranscriptome
RXN1G-202: cis,cis-delta5,17-3-oxo-C36:2-[acyl-carrier protein] synthase	164	7.35197	0.700307	77.1826	0.0963053	0.44222	Metatranscriptome
RXN1G-32: cis,cis-delta13,25-3-oxo-C44:2-[acyl-carrier protein] synthase	164	7.35197	0.700307	77.1826	0.0963053	0.44222	Metatranscriptome
RXN1G-334: cis,cis-delta7,25-3-oxo-C44:2-[acyl-carrier protein] synthase	164	7.35197	0.700307	77.1826	0.0963053	0.44222	Metatranscriptome
RXN1G-374: cis,cis-delta19,37-3-oxo-C56:2-[acyl-carrier protein] synthase	164	7.35197	0.700307	77.1826	0.0963053	0.44222	Metatranscriptome
RXN1G-424: cis,cis-delta15,27-3-oxo-C46:2-[acyl-carrier protein] synthase	164	7.35197	0.700307	77.1826	0.0963053	0.44222	Metatranscriptome
RXN1G-557: cis,cis-delta9,27-3-oxo-C46:2-[acyl-carrier protein] synthase	164	7.35197	0.700307	77.1826	0.0963053	0.44222	Metatranscriptome
RXN1G-580: cis,cis-delta11,23-3-oxo-C42:2-[acyl-carrier protein] synthase	164	7.35197	0.700307	77.1826	0.0963053	0.44222	Metatranscriptome
RXN1G-582: cis,cis-delta21,39-3-oxo-C58:2-[acyl-carrier protein] synthase	164	7.35197	0.700307	77.1826	0.0963053	0.44222	Metatranscriptome
RXN1G-660: cis,cis-delta17,29-3-oxo-C48:2-[acyl-carrier protein] synthase	164	7.35197	0.700307	77.1826	0.0963053	0.44222	Metatranscriptome
RXN1G-79: cis,cis-delta5,23-3-oxo-C42:2-[acyl-carrier protein] synthase	164	7.35197	0.700307	77.1826	0.0963053	0.44222	Metatranscriptome
RXN1G-818: cis,cis-delta11,29-3-oxo-C48:2-[acyl-carrier protein] synthase	164	7.35197	0.700307	77.1826	0.0963053	0.44222	Metatranscriptome
RXN1G-883: cis,cis-delta19,31-3-oxo-C50:2-[acyl-carrier protein] synthase	164	7.35197	0.700307	77.1826	0.0963053	0.44222	Metatranscriptome
RXN1G-89: cis,cis-delta7,19-3-oxo-C38:2-[acyl-carrier protein] synthase	164	7.35197	0.700307	77.1826	0.0963053	0.44222	Metatranscriptome
RXN1G-94: cis,cis-delta17,35-3-oxo-C54:2-[acyl-carrier protein] synthase	164	7.35197	0.700307	77.1826	0.0963053	0.44222	Metatranscriptome
ASPARTATE-SEMIALDEHYDE-DEHYDROGENASE-RXN: NO_NAME	160	26.621	1.17035	605.528	0.039525	0.44222	Metatranscriptome
GLYCINE--TRNA-LIGASE-RXN: NO_NAME	147	205836	0.0915127	4.62978e+11	0.101098	0.44222	Metatranscriptome
RXN0-2584: NO_NAME	142	0.00644289	1.03763e-05	4.00055	0.124179	0.44222	Metatranscriptome
BUTYRYL-COA-DEHYDROGENASE-RXN: butanoyl-CoA dehydrogenase	107	1.5784	0.917252	2.71611	0.0993309	0.44222	Metatranscriptome
RXN-13449: NO_NAME	107	1.5784	0.917252	2.71611	0.0993309	0.44222	Metatranscriptome
3.4.21.88-RXN: NO_NAME	96	0.00916326	5.08733e-05	1.65048	0.0765766	0.44222	Metatranscriptome
ASPARAGINE--TRNA-LIGASE-RXN: NO_NAME	96	5.43191e+08	0.000135642	2.17526e+21	0.174307	0.44222	Metatranscriptome
UDPGLUCEPIM-RXN: NO_NAME	96	6.70603e+82	0	Inf	0.863697	0.897286	Metatranscriptome
METHELENE-THMPT-OXI-RXN: NO_NAME	87	0.617662	0.368134	1.03632	0.0680217	0.44222	Metatranscriptome
ASPARTASE-RXN: NO_NAME	71	0.396725	0.130597	1.20517	0.10293	0.44222	Metatranscriptome
ACETATEKIN-RXN: NO_NAME	56	2.25773e+176	0	Inf	0.989557	0.990944	Metatranscriptome
2.3.1.180-RXN: NO_NAME	55	22287.9	0.516817	9.61174e+08	0.0659488	0.44222	Metatranscriptome
2.7.1.148-RXN: NO_NAME	55	0.00102958	4.86217e-07	2.18019	0.0783202	0.44222	Metatranscriptome
3-HYDROXBUTYRYL-COA-DEHYDRATASE-RXN: NO_NAME	55	2.6418	0.195865	35.6322	0.464274	0.586976	Metatranscriptome
3-HYDROXYBUTYRYL-COA-DEHYDROGENASE-RXN: NO_NAME	55	18.513	0.472795	724.908	0.118837	0.44222	Metatranscriptome
3.1.11.6-RXN: NO_NAME	55	0.0843654	0.00572338	1.24359	0.071672	0.44222	Metatranscriptome
5.3.1.17-RXN: NO_NAME	55	2209.03	0.0282358	1.72824e+08	0.180413	0.44222	Metatranscriptome
ALTRO-OXIDOREDUCT-RXN: NO_NAME	55	77.6527	0.54708	11022	0.0851722	0.44222	Metatranscriptome
BETA-LACTAMASE-RXN: NO_NAME	55	0.679694	0.246361	1.87523	0.45584	0.586529	Metatranscriptome
CDPKIN-RXN: NO_NAME	55	15.8788	0.902903	279.252	0.0587345	0.44222	Metatranscriptome
COENZYME-F420-HYDROGENASE-RXN: NO_NAME	55	0.564033	0.310144	1.02576	0.0605665	0.44222	Metatranscriptome
DADPKIN-RXN: NO_NAME	55	15.8788	0.902903	279.252	0.0587345	0.44222	Metatranscriptome
DCDPKIN-RXN: NO_NAME	55	15.8788	0.902903	279.252	0.0587345	0.44222	Metatranscriptome
DEOXYGLUCONOKIN-RXN: NO_NAME	55	2.00991	0.604701	6.68058	0.254636	0.44222	Metatranscriptome
DGDPKIN-RXN: NO_NAME	55	15.8788	0.902903	279.252	0.0587345	0.44222	Metatranscriptome
DIHYDROFOLATEREDUCT-RXN: NO_NAME	55	0.0560376	0.00090393	3.47396	0.171128	0.44222	Metatranscriptome
DTDPKIN-RXN: NO_NAME	55	15.8788	0.902903	279.252	0.0587345	0.44222	Metatranscriptome
DUDPKIN-RXN: NO_NAME	55	15.8788	0.902903	279.252	0.0587345	0.44222	Metatranscriptome
F16ALDOLASE-RXN: NO_NAME	55	4.36677	0.164113	116.193	0.378594	0.539064	Metatranscriptome
GDPKIN-RXN: NO_NAME	55	15.8788	0.902903	279.252	0.0587345	0.44222	Metatranscriptome
GLUCISOM-RXN: glucose isomerase	55	4.84228e+65	0	Inf	0.990944	0.990944	Metatranscriptome
H2NEOPTERINALDOL-RXN: NO_NAME	55	0.309996	0.0724212	1.32693	0.114402	0.44222	Metatranscriptome
LYSINE--TRNA-LIGASE-RXN: NO_NAME	55	6204.06	0.173038	2.22439e+08	0.10265	0.44222	Metatranscriptome
MALONYL-COA-ACP-TRANSACYL-RXN: NO_NAME	55	0.357341	0.0197089	6.47894	0.486381	0.607705	Metatranscriptome
MANNONDEHYDRAT-RXN: NO_NAME	55	2.75649e+88	1.49671e-71	5.07664e+247	0.276422	0.44222	Metatranscriptome
METHIONYL-TRNA-FORMYLTRANSFERASE-RXN: NO_NAME	55	0.0302242	0.000472537	1.93319	0.0990859	0.44222	Metatranscriptome
METHYL-COM-HTP-RXN: NO_NAME	55	0.489228	0.246507	0.970942	0.0409218	0.44222	Metatranscriptome
MYO-INOSITOL-1-PHOSPHATE-SYNTHASE-RXN: NO_NAME	55	23.8467	0.919381	618.529	0.0562108	0.44222	Metatranscriptome
N-ACETYLGLUTPREDUCT-RXN: NO_NAME	55	0.0266231	0.000438101	1.61787	0.0835584	0.44222	Metatranscriptome
NUCLEOSIDE-DIP-KIN-RXN: NO_NAME	55	15.8788	0.902903	279.252	0.0587345	0.44222	Metatranscriptome
OHACYL-COA-DEHYDROG-RXN: NO_NAME	55	2.37185	0.314848	17.8678	0.401867	0.543247	Metatranscriptome
OROPRIBTRANS-RXN: NO_NAME	55	78.2586	0.855844	7155.99	0.0584332	0.44222	Metatranscriptome
PHOSMANMUT-RXN: NO_NAME	55	7.16471	0.422952	121.369	0.172578	0.44222	Metatranscriptome
PRPPSYN-RXN: NO_NAME	55	54.66	0.290451	10286.5	0.134306	0.44222	Metatranscriptome
QUEUOSINE-TRNA-RIBOSYLTRANSFERASE-RXN: NO_NAME	55	0.0284532	0.000342864	2.36124	0.114361	0.44222	Metatranscriptome
RXN-10698: NO_NAME	55	2.37185	0.314848	17.8678	0.401867	0.543247	Metatranscriptome
RXN-10702: NO_NAME	55	2.37185	0.314848	17.8678	0.401867	0.543247	Metatranscriptome
RXN-10703: NO_NAME	55	2.37185	0.314848	17.8678	0.401867	0.543247	Metatranscriptome
RXN-10857: NO_NAME	55	0.309996	0.0724212	1.32693	0.114402	0.44222	Metatranscriptome
RXN-11245: NO_NAME	55	2.37185	0.314848	17.8678	0.401867	0.543247	Metatranscriptome
RXN-11638: NO_NAME	55	18.7722	0.648675	543.256	0.087653	0.44222	Metatranscriptome
RXN-11662: NO_NAME	55	2.37185	0.314848	17.8678	0.401867	0.543247	Metatranscriptome
RXN-12490: (S)-3-hydroxydecanoyl-CoA dehydrogenase	55	2.37185	0.314848	17.8678	0.401867	0.543247	Metatranscriptome
RXN-12570: 3-hydroxyhexanoyl-CoA dehydrogenase	55	2.37185	0.314848	17.8678	0.401867	0.543247	Metatranscriptome
RXN-12705: 3-hydroxyacyl-CoA dehydrogenase	55	2.37185	0.314848	17.8678	0.401867	0.543247	Metatranscriptome
RXN-12750: 3-[(3aS,4S,5R,7aS)-5-hydroxy-7a-methyl-1-oxo-octahydro-1H-inden-4-yl]-3-hydroxypropanoate dehydrogenase	55	2.37185	0.314848	17.8678	0.401867	0.543247	Metatranscriptome
RXN-14120: NO_NAME	55	15.8788	0.902903	279.252	0.0587345	0.44222	Metatranscriptome
RXN-14228: NO_NAME	55	15.8788	0.902903	279.252	0.0587345	0.44222	Metatranscriptome
RXN-14275: (S)-3-hydroxyoctanoyl-CoA dehydrogenase	55	2.37185	0.314848	17.8678	0.401867	0.543247	Metatranscriptome
RXN-15006: NO_NAME	55	0.0266231	0.000438101	1.61787	0.0835584	0.44222	Metatranscriptome
RXN-16133: NO_NAME	55	2.37185	0.314848	17.8678	0.401867	0.543247	Metatranscriptome
RXN-8631: NO_NAME	55	4.36677	0.164113	116.193	0.378594	0.539064	Metatranscriptome
RXN0-1321: NO_NAME	55	0.0284532	0.000342864	2.36124	0.114361	0.44222	Metatranscriptome
RXN0-2044: 3-hydroxyadipyl-CoA dehydrogenase	55	2.37186	0.31485	17.8679	0.401864	0.543247	Metatranscriptome
RXN66-579: NO_NAME	55	23.8467	0.919381	618.529	0.0562108	0.44222	Metatranscriptome
TDCEACT-RXN: NO_NAME	55	2.0793e-52	2.7373e-242	1.57947e+138	0.593704	0.705992	Metatranscriptome
THYMIDYLATESYN-RXN: NO_NAME	55	0.201673	0.0164951	2.46572	0.210036	0.44222	Metatranscriptome
UDPKIN-RXN: NO_NAME	55	15.8788	0.902903	279.252	0.0587345	0.44222	Metatranscriptome
XYLISOM-RXN: NO_NAME	55	4.84228e+65	0	Inf	0.990944	0.990944	Metatranscriptome
1.11.1.15-RXN: NO_NAME	0	0.819384	0.148645	4.51672	0.81908	0.858886	Metatranscriptome
1.2.7.8-RXN: NO_NAME	0	0.440597	0.0214856	9.03516	0.594858	0.705992	Metatranscriptome
1.21.4.4-RXN: NO_NAME	0	0.81928	0.339521	1.97697	0.657397	0.755737	Metatranscriptome
1.6.99.5-RXN: NO_NAME	0	39.59	0.703329	2228.5	0.0736375	0.44222	Metatranscriptome
1.8.1.4-RXN: Dihydrolipoamide dehydrogenase	0	2.41371	0.291263	20.0026	0.414096	0.5518	Metatranscriptome
1TRANSKETO-RXN: NO_NAME	0	1.93532	0.0957253	39.1271	0.666877	0.761951	Metatranscriptome
2-ISOPROPYLMALATESYN-RXN: NO_NAME	0	3.88243	0.57672	26.1362	0.163238	0.44222	Metatranscriptome
2-OXOGLUTARATE-SYNTHASE-RXN: NO_NAME	0	2.38357	0.645017	8.80812	0.192749	0.44222	Metatranscriptome
2.1.1.86-RXN: NO_NAME	0	0.770675	0.506252	1.17321	0.224389	0.44222	Metatranscriptome
2.5.1.19-RXN: NO_NAME	0	0.251079	0.0265031	2.37861	0.228332	0.44222	Metatranscriptome
2.7.1.69-RXN: NO_NAME	0	2.17187	0.509106	9.26527	0.294692	0.452938	Metatranscriptome
2.7.1.90-RXN: NO_NAME	0	0.532095	0.110368	2.56529	0.431776	0.572638	Metatranscriptome
2.7.13.3-RXN: NO_NAME	0	0.772184	0.0650186	9.17073	0.837749	0.87519	Metatranscriptome
2.7.3.9-RXN: NO_NAME	0	0.56606	0.109961	2.91397	0.496073	0.617066	Metatranscriptome
2.7.7.8-RXN: NO_NAME	0	1.87982	0.257187	13.7398	0.533986	0.659838	Metatranscriptome
2PGADEHYDRAT-RXN: NO_NAME	0	0.0499646	0.0012932	1.93045	0.108011	0.44222	Metatranscriptome
2TRANSKETO-RXN: D-Fructose 6-phosphate:D-glyceraldehyde-3-phosphate glycolaldehyde transferase	0	1.93532	0.0957253	39.1271	0.666877	0.761951	Metatranscriptome
3-CH3-2-OXOBUTANOATE-OH-CH3-XFER-RXN: NO_NAME	0	1.16414	0.136069	9.9598	0.889629	0.91407	Metatranscriptome
3-HYDROXYDECANOYL-ACP-DEHYDR-RXN: NO_NAME	0	0.044617	0.000230135	8.65005	0.247215	0.44222	Metatranscriptome
3-OXOACYL-ACP-REDUCT-RXN: NO_NAME	0	13.8198	0.230459	828.72	0.208641	0.44222	Metatranscriptome
3.1.13.1-RXN: Exoribonuclease II	0	0.16126	0.0115463	2.2522	0.174955	0.44222	Metatranscriptome
3.1.22.4-RXN: NO_NAME	0	5.76383	0.329254	100.9	0.230396	0.44222	Metatranscriptome
3.1.26.11-RXN: NO_NAME	0	0.545012	0.0775224	3.83164	0.541871	0.667025	Metatranscriptome
3.1.26.3-RXN: NO_NAME	0	10.0119	0.268369	373.509	0.212165	0.44222	Metatranscriptome
3.1.26.4-RXN: NO_NAME	0	0.282932	0.0164646	4.86197	0.384238	0.539626	Metatranscriptome
3.1.26.5-RXN: NO_NAME	0	5.77444	0.368758	90.4229	0.211575	0.44222	Metatranscriptome
3.2.1.1-RXN: NO_NAME	0	0.0933542	0.00952244	0.915208	0.0417427	0.44222	Metatranscriptome
3.2.1.55-RXN: NO_NAME	0	29.4275	0.199963	4330.69	0.184191	0.44222	Metatranscriptome
3.2.1.8-RXN: NO_NAME	0	1.71491	0.234801	12.5251	0.594959	0.705992	Metatranscriptome
3.2.1.89-RXN: NO_NAME	0	0.763876	0.193603	3.01394	0.70052	0.790975	Metatranscriptome
3.4.11.18-RXN: NO_NAME	0	28.0415	0.40664	1933.71	0.122733	0.44222	Metatranscriptome
3.4.11.4-RXN: NO_NAME	0	1.49888	0.0695246	32.3144	0.796159	0.843552	Metatranscriptome
3.4.21.53-RXN: NO_NAME	0	0.0815407	0.00266052	2.49909	0.151151	0.44222	Metatranscriptome
3.4.21.89-RXN: NO_NAME	0	1.29325	0.237282	7.04861	0.766276	0.843552	Metatranscriptome
3.4.21.92-RXN: NO_NAME	0	0.211608	0.0125248	3.57516	0.281606	0.44222	Metatranscriptome
3.4.23.36-RXN: NO_NAME	0	3.68825	0.290044	46.9005	0.314422	0.476731	Metatranscriptome
3.5.1.27-RXN: NO_NAME	0	2.66582	0.208002	34.166	0.451189	0.58591	Metatranscriptome
3.5.1.80-RXN: N-acetylgalactosamine-6-phosphate deacetylase	0	6.35395	0.33051	122.153	0.220212	0.44222	Metatranscriptome
3.5.1.88-RXN: NO_NAME	0	2.66582	0.208002	34.166	0.451189	0.58591	Metatranscriptome
3.6.1.19-RXN: NO_NAME	0	1.87883	0.014868	237.422	0.798392	0.843552	Metatranscriptome
3.6.3.17-RXN: NO_NAME	0	1.45056	0.107079	19.6501	0.779684	0.843552	Metatranscriptome
325-BISPHOSPHATE-NUCLEOTIDASE-RXN: NO_NAME	0	1.69297	0.683821	4.19136	0.254999	0.44222	Metatranscriptome
3PGAREARR-RXN: NO_NAME	0	0.167515	0.00328478	8.54284	0.373109	0.533964	Metatranscriptome
4.1.1.32-RXN: NO_NAME	0	1.34858	0.136198	13.3531	0.798218	0.843552	Metatranscriptome
4.2.1.58-RXN: (3R)-3-hydroxybutanoyl-[acyl-carrier-protein] hydratase	0	0.044617	0.000230135	8.65005	0.247215	0.44222	Metatranscriptome
4.2.1.59-RXN: 3-hydroxyoctanoyl-[acyl-carrier-protein] dehydratase	0	0.044617	0.000230135	8.65005	0.247215	0.44222	Metatranscriptome
4.2.1.61-RXN: 3-hydroxypalmitoyl-[acyl-carrier-protein] dehydratase	0	0.044617	0.000230135	8.65005	0.247215	0.44222	Metatranscriptome
4.2.99.18-RXN: NO_NAME	0	0.00145288	2.00134e-06	1.05473	0.0518778	0.44222	Metatranscriptome
4OH2OXOGLUTARALDOL-RXN: NO_NAME	0	1.0562	0.543016	2.05437	0.872028	0.902597	Metatranscriptome
5.99.1.3-RXN: NO_NAME	0	0.183278	0.00219445	15.3072	0.452326	0.58591	Metatranscriptome
6PFRUCTPHOS-RXN: NO_NAME	0	33.6361	0.342386	3304.42	0.133081	0.44222	Metatranscriptome
ABC-18-RXN: NO_NAME	0	1.45056	0.107079	19.6501	0.779684	0.843552	Metatranscriptome
ABC-2-RXN: NO_NAME	0	1.45056	0.107079	19.6501	0.779684	0.843552	Metatranscriptome
ABC-28-RXN: NO_NAME	0	1.45056	0.107079	19.6501	0.779684	0.843552	Metatranscriptome
ABC-33-RXN: NO_NAME	0	1.45056	0.107079	19.6501	0.779684	0.843552	Metatranscriptome
ACECOATRANS-RXN: NO_NAME	0	1.052	0.430756	2.56922	0.911394	0.927935	Metatranscriptome
ACETOLACTREDUCTOISOM-RXN: ketol-acid reductoisomerase	0	0.729133	0.0260368	20.4186	0.852599	0.887399	Metatranscriptome
ACETOLACTSYN-RXN: NO_NAME	0	0.662346	0.0500201	8.77053	0.754615	0.838273	Metatranscriptome
ACETOOHBUTREDUCTOISOM-RXN: NO_NAME	0	0.729133	0.0260368	20.4186	0.852599	0.887399	Metatranscriptome
ACETOOHBUTSYN-RXN: 2-aceto-2-hydroxy-butyrate synthase	0	0.662346	0.0500201	8.77053	0.754615	0.838273	Metatranscriptome
ACETYL-COA-ACETYLTRANSFER-RXN: NO_NAME	0	1.19658	0.34593	4.13903	0.776829	0.843552	Metatranscriptome
ACETYLORNTRANSAM-RXN: NO_NAME	0	0.00134299	3.73094e-07	4.83423	0.113458	0.44222	Metatranscriptome
ACSERLY-RXN: NO_NAME	0	0.239618	0.0103827	5.53008	0.372332	0.533964	Metatranscriptome
ADENPHOSPHOR-RXN: adenosine phosphorylase	0	7.41466	0.0983746	558.856	0.363632	0.529864	Metatranscriptome
ADENPRIBOSYLTRAN-RXN: NO_NAME	0	0.231362	0.0249765	2.14315	0.197457	0.44222	Metatranscriptome
ADENYL-KIN-RXN: NO_NAME	0	0.0830249	0.0020161	3.41904	0.189547	0.44222	Metatranscriptome
ADENYLOSUCCINATE-SYNTHASE-RXN: NO_NAME	0	21.482	0.375326	1229.54	0.137433	0.44222	Metatranscriptome
AICARSYN-RXN: NO_NAME	0	134.721	0.45169	40181.8	0.0916771	0.44222	Metatranscriptome
AKBLIG-RXN: NO_NAME	0	3.89973	0.035263	431.27	0.570833	0.691658	Metatranscriptome
ALANINE-DEHYDROGENASE-RXN: NO_NAME	0	1.5201	0.10821	21.3539	0.75609	0.838273	Metatranscriptome
ALARACECAT-RXN: NO_NAME	0	0.202078	0.033098	1.23378	0.0832018	0.44222	Metatranscriptome
ALDOSE-1-EPIMERASE-RXN: NO_NAME	0	438.551	1.41056	136348	0.0377582	0.44222	Metatranscriptome
ALDOSE1EPIM-RXN: D-galactose 1-epimerase	0	438.551	1.41056	136348	0.0377582	0.44222	Metatranscriptome
ALPHA-AMYL-RXN: NO_NAME	0	0.0933542	0.00952244	0.915208	0.0417427	0.44222	Metatranscriptome
AMINOCYL-TRNA-HYDROLASE-RXN: NO_NAME	0	0.123374	0.00865318	1.75903	0.122725	0.44222	Metatranscriptome
AMPSYN-RXN: NO_NAME	0	134.721	0.45169	40181.8	0.0916771	0.44222	Metatranscriptome
AMYLOMALT-RXN: 4-&alpha;-glucanotransferase	0	0.316809	0.0385448	2.60393	0.284832	0.44222	Metatranscriptome
ARABISOM-RXN: NO_NAME	0	6.85583	0.543803	86.4327	0.136522	0.44222	Metatranscriptome
ARGININE--TRNA-LIGASE-RXN: NO_NAME	0	1.77943	0.0379569	83.4198	0.769088	0.843552	Metatranscriptome
ARGSUCCINLYA-RXN: NO_NAME	0	4.74945	0.301777	74.7481	0.267865	0.44222	Metatranscriptome
ASPARTATE--TRNA-LIGASE-RXN: NO_NAME	0	2.09692	0.167151	26.306	0.566105	0.688905	Metatranscriptome
ASPARTATEKIN-RXN: NO_NAME	0	0.874668	0.0694832	11.0105	0.917464	0.930813	Metatranscriptome
ASPCARBTRANS-RXN: NO_NAME	0	1009.58	1.34315	758857	0.0406269	0.44222	Metatranscriptome
ASPDECARBOX-RXN: NO_NAME	0	5.58425	0.568762	54.8276	0.139996	0.44222	Metatranscriptome
ATPSYN-RXN: NO_NAME	0	0.0649218	4.80829e-06	876.578	0.573056	0.692854	Metatranscriptome
BUTYRATE-KINASE-RXN: NO_NAME	0	0.1566	0.00631387	3.88406	0.257743	0.44222	Metatranscriptome
CATAL-RXN: NO_NAME	0	0.771943	0.218143	2.73167	0.688089	0.779834	Metatranscriptome
CDPDIGLYSYN-RXN: NO_NAME	0	0.252115	0.0115516	5.50246	0.381055	0.539626	Metatranscriptome
CHORISMATE-SYNTHASE-RXN: NO_NAME	0	20.4549	0.467854	894.305	0.11737	0.44222	Metatranscriptome
CTPSYN-RXN: NO_NAME	0	4.29444	0.0221824	831.39	0.587518	0.705992	Metatranscriptome
CYTIDINEKIN-RXN: NO_NAME	0	9.91527	0.341791	287.639	0.181818	0.44222	Metatranscriptome
CYTIKIN-RXN: NO_NAME	0	9.91527	0.341791	287.639	0.181818	0.44222	Metatranscriptome
CYTOCHROME-C-OXIDASE-RXN: NO_NAME	0	1.26754	0.263316	6.10162	0.767466	0.843552	Metatranscriptome
DCTP-PYROPHOSPHATASE-RXN: NO_NAME	0	1.87883	0.014868	237.422	0.798392	0.843552	Metatranscriptome
DEOXYADENPHOSPHOR-RXN: NO_NAME	0	7.41466	0.0983746	558.856	0.363632	0.529864	Metatranscriptome
DEOXYGUANPHOSPHOR-RXN: NO_NAME	0	7.41466	0.0983746	558.856	0.363632	0.529864	Metatranscriptome
DEOXYINOPHOSPHOR-RXN: NO_NAME	0	7.41466	0.0983746	558.856	0.363632	0.529864	Metatranscriptome
DEOXYRIBOSE-P-ALD-RXN: NO_NAME	0	1.06468	0.208985	5.424	0.939861	0.948313	Metatranscriptome
DEPHOSPHOCOAKIN-RXN: NO_NAME	0	0.220288	0.00815813	5.94826	0.368314	0.532536	Metatranscriptome
DIAMINOPIMELATE-DEHYDROGENASE-RXN: NO_NAME	0	0.554029	0.061122	5.02189	0.599528	0.708074	Metatranscriptome
DIHYDRODIPICSYN-RXN: 4-hydroxy-tetrahydrodipicolinate synthase	0	1.07877	0.0417856	27.8505	0.963539	0.970458	Metatranscriptome
DIHYDROXYISOVALDEHYDRAT-RXN: NO_NAME	0	0.0544082	0.000653482	4.52998	0.196917	0.44222	Metatranscriptome
DIHYDROXYMETVALDEHYDRAT-RXN: 2,3-Dihydroxy-3-methylvalerate dehydratase	0	0.0544082	0.000653482	4.52998	0.196917	0.44222	Metatranscriptome
DIOHBUTANONEPSYN-RXN: NO_NAME	0	1.09573e+141	0	Inf	0.700739	0.790975	Metatranscriptome
DNA-DIRECTED-DNA-POLYMERASE-RXN: NO_NAME	0	3.28659	0.0407613	264.997	0.595248	0.705992	Metatranscriptome
DNA-DIRECTED-RNA-POLYMERASE-RXN: NO_NAME	0	0.00544238	1.62467e-05	1.82311	0.0788242	0.44222	Metatranscriptome
DTDPGLUCDEHYDRAT-RXN: NO_NAME	0	2.46336	0.217445	27.9065	0.466641	0.588278	Metatranscriptome
DTDPGLUCOSEPP-RXN: NO_NAME	0	10.7632	0.160411	722.189	0.26819	0.44222	Metatranscriptome
DURIDKI-RXN: NO_NAME	0	0.626758	0.0429981	9.13588	0.732535	0.818629	Metatranscriptome
DUTP-PYROP-RXN: NO_NAME	0	1.13179	0.2226	5.75445	0.881387	0.908931	Metatranscriptome
FADSYN-RXN: NO_NAME	0	0.171126	0.0108017	2.71105	0.210411	0.44222	Metatranscriptome
FORMATETHFLIG-RXN: NO_NAME	0	0.00343833	1.95035e-06	6.06155	0.136884	0.44222	Metatranscriptome
FORMYLMETHANOFURAN-DEHYDROGENASE-RXN: NO_NAME	0	0.866556	0.497689	1.50881	0.612699	0.717587	Metatranscriptome
FUCISOM-RXN: NO_NAME	0	0.541382	0.110821	2.64476	0.448312	0.58591	Metatranscriptome
GALACTUROISOM-RXN: D-galacturonate isomerase	0	19.3841	0.474924	791.169	0.117226	0.44222	Metatranscriptome
GAPOXNPHOSPHN-RXN: NO_NAME	0	0.146518	0.0141364	1.5186	0.107438	0.44222	Metatranscriptome
GCVP-RXN: NO_NAME	0	0.41818	0.009875	17.7088	0.648259	0.746763	Metatranscriptome
GCVT-RXN: NO_NAME	0	4.01205	0.347063	46.3793	0.2659	0.44222	Metatranscriptome
GDPMANDEHYDRA-RXN: NO_NAME	0	3129.03	1.70424	5.74498e+06	0.0358137	0.44222	Metatranscriptome
GLU6PDEHYDROG-RXN: NO_NAME	0	0.275677	0.0346958	2.19041	0.223029	0.44222	Metatranscriptome
GLUC1PADENYLTRANS-RXN: NO_NAME	0	0.491048	0.0768545	3.13746	0.452278	0.58591	Metatranscriptome
GLUCONATE-5-DEHYDROGENASE-RXN: NO_NAME	0	10.2097	0.484839	214.996	0.13508	0.44222	Metatranscriptome
GLUCOSAMINE-6-P-DEAMIN-RXN: NO_NAME	0	53.4134	0.219533	12995.7	0.155869	0.44222	Metatranscriptome
GLUCUROISOM-RXN: NO_NAME	0	19.3841	0.474924	791.169	0.117226	0.44222	Metatranscriptome
GLUTACONYL-COA-DECARBOXYLASE-RXN: NO_NAME	0	2.36448	0.319001	17.5258	0.39977	0.543247	Metatranscriptome
GLUTAMATE-DEHYDROGENASE-NADP+-RXN: NO_NAME	0	1.59764	0.44256	5.76746	0.474387	0.595371	Metatranscriptome
GLUTAMATE-DEHYDROGENASE-RXN: NO_NAME	0	2.59553	0.257761	26.1358	0.418257	0.556025	Metatranscriptome
GLUTAMIN-RXN: NO_NAME	0	2.04499	0.759292	5.50776	0.156997	0.44222	Metatranscriptome
GLUTAMINE--TRNA-LIGASE-RXN: NO_NAME	0	0.102982	0.000264933	40.0298	0.454937	0.586529	Metatranscriptome
GLUTDECARBOX-RXN: NO_NAME	0	1.21481	0.588114	2.50931	0.599063	0.708074	Metatranscriptome
GLYCOGEN-BRANCH-RXN: NO_NAME	0	0.0818063	0.00492114	1.3599	0.0808737	0.44222	Metatranscriptome
GLYCOGENSYN-RXN: NO_NAME	0	0.284916	0.0544634	1.49049	0.136949	0.44222	Metatranscriptome
GLYCOLALDREDUCT-RXN: NO_NAME	0	1.63328	0.255179	10.4539	0.604474	0.709436	Metatranscriptome
GLYOHMETRANS-RXN: NO_NAME	0	1.34007	0.00525343	341.834	0.917539	0.930813	Metatranscriptome
GLYRIBONUCSYN-RXN: NO_NAME	0	3.76929	0.104967	135.353	0.467686	0.588278	Metatranscriptome
GMP-SYN-GLUT-RXN: NO_NAME	0	4.61896	0.237554	89.8103	0.312184	0.475911	Metatranscriptome
GUANYL-KIN-RXN: NO_NAME	0	2072.45	1.62785	2.63849e+06	0.036297	0.44222	Metatranscriptome
HISTIDINE--TRNA-LIGASE-RXN: NO_NAME	0	1.8606	0.0409214	84.5973	0.749858	0.836322	Metatranscriptome
HISTIDINE-AMMONIA-LYASE-RXN: NO_NAME	0	0.889762	0.130194	6.08073	0.905185	0.926658	Metatranscriptome
HOMOSERDEHYDROG-RXN: NO_NAME	0	0.351308	0.0121557	10.153	0.542181	0.667025	Metatranscriptome
HYDROGENSULFITE-REDUCTASE-RXN: NO_NAME	0	0.845955	0.568796	1.25817	0.408789	0.551276	Metatranscriptome
IMIDAZOLONEPROPIONASE-RXN: NO_NAME	0	1.9346	0.462549	8.09144	0.366043	0.531781	Metatranscriptome
IMP-DEHYDROG-RXN: NO_NAME	0	16.2867	0.579447	457.775	0.10113	0.44222	Metatranscriptome
INOPHOSPHOR-RXN: inosine phosphorylase	0	7.41466	0.0983746	558.856	0.363632	0.529864	Metatranscriptome
ISOCITDEH-RXN: NO_NAME	0	2.27185	0.068352	75.5106	0.646198	0.74592	Metatranscriptome
ISPH2-RXN: NO_NAME	0	18.0801	0.137446	2378.31	0.244899	0.44222	Metatranscriptome
KDPGALDOL-RXN: NO_NAME	0	1.0562	0.543016	2.05437	0.872028	0.902597	Metatranscriptome
L-ASPARTATE-OXID-RXN: NO_NAME	0	13.3852	0.64611	277.295	0.0934358	0.44222	Metatranscriptome
LACTALDREDUCT-RXN: NO_NAME	0	1.63328	0.255179	10.4539	0.604474	0.709436	Metatranscriptome
LACTOYL-COA-DEHYDRATASE-RXN: D-Lactoyl-CoA dehydratase	0	1.02881	0.581812	1.81924	0.922192	0.933844	Metatranscriptome
LUMAZINESYN-RXN: NO_NAME	0	15.4243	0.661666	359.56	0.0885795	0.44222	Metatranscriptome
MALATE-DEH-RXN: NO_NAME	0	7.17427	0.600098	85.7696	0.119565	0.44222	Metatranscriptome
MANNPGUANYLTRANGDP-RXN: NO_NAME	0	6.22356	0.842156	45.9923	0.0731879	0.44222	Metatranscriptome
MCPMETEST-RXN: NO_NAME	0	0.840746	0.537661	1.31468	0.446953	0.58591	Metatranscriptome
METHENYLTHFCYCLOHYDRO-RXN: NO_NAME	0	8.18518	0.445854	150.267	0.156788	0.44222	Metatranscriptome
METHGLYSYN-RXN: NO_NAME	0	0.0947305	0.00298558	3.00573	0.181521	0.44222	Metatranscriptome
METHYLACETOACETYLCOATHIOL-RXN: 2-methylacetoacetyl-CoA thiolase	0	1.19658	0.34593	4.13903	0.776829	0.843552	Metatranscriptome
METHYLENETHFDEHYDROG-NADP-RXN: NO_NAME	0	6.5979	0.426623	102.039	0.176909	0.44222	Metatranscriptome
METHYLMALONYL-COA-DECARBOXYLASE-RXN: NO_NAME	0	0.759757	0.181035	3.1885	0.707319	0.795202	Metatranscriptome
METHYLMALONYL-COA-EPIM-RXN: NO_NAME	0	1.4576	0.623195	3.40922	0.38476	0.539626	Metatranscriptome
METHYLMALONYL-COA-MUT-RXN: NO_NAME	0	0.350387	0.0482556	2.54418	0.299828	0.459572	Metatranscriptome
NACGLCTRANS-RXN: UDP-N-acetyl-D-glucosamine:N-acetylmuramoyl-L-alanyl-D-glutamyl-meso-2,6-diaminopimelyl-D-alanyl-D-alanine-diphosphoundecaprenol 4-&beta;-N-acetylglucosaminlytransferase	0	0.287195	0.00434204	18.9959	0.55966	0.682542	Metatranscriptome
NADH-DEHYDROG-A-RXN: NO_NAME	0	9.2733	0.742025	115.891	0.0839096	0.44222	Metatranscriptome
NADH-DEHYDROGENASE-QUINONE-RXN: NADH dehydrogenase (quinone)	0	39.59	0.703329	2228.5	0.0736375	0.44222	Metatranscriptome
NAG6PDEACET-RXN: NO_NAME	0	6.35395	0.33051	122.153	0.220212	0.44222	Metatranscriptome
NICONUCADENYLYLTRAN-RXN: NO_NAME	0	0.205844	0.00545993	7.76048	0.393364	0.543247	Metatranscriptome
NICOTINATEPRIBOSYLTRANS-RXN: NO_NAME	0	0.0602465	0.00236018	1.53787	0.0892037	0.44222	Metatranscriptome
ORNCARBAMTRANSFER-RXN: NO_NAME	0	0.0712829	0.00438561	1.15862	0.0633811	0.44222	Metatranscriptome
OXALODECARB-RXN: NO_NAME	0	237.333	0.10388	542233	0.165714	0.44222	Metatranscriptome
PANTEPADENYLYLTRAN-RXN: NO_NAME	0	0.251747	0.0203131	3.11998	0.282812	0.44222	Metatranscriptome
PANTOATE-BETA-ALANINE-LIG-RXN: NO_NAME	0	1.01508	0.151269	6.8116	0.987707	0.990944	Metatranscriptome
PANTOTHENATE-KIN-RXN: NO_NAME	0	0.433805	0.0426602	4.41129	0.48033	0.601485	Metatranscriptome
PECTINESTERASE-RXN: NO_NAME	0	2.23373	0.263105	18.964	0.46145	0.586976	Metatranscriptome
PEPCARBOXYKIN-RXN: NO_NAME	0	5.73921	0.0111403	2956.7	0.583389	0.70383	Metatranscriptome
PEPTIDYLPROLYL-ISOMERASE-RXN: NO_NAME	0	0.108839	0.00144879	8.17645	0.314193	0.476731	Metatranscriptome
PGLUCISOM-RXN: glucose-6-phosphate isomerase	0	0.00537733	3.6593e-06	7.90195	0.160189	0.44222	Metatranscriptome
PHENYLALANINE--TRNA-LIGASE-RXN: NO_NAME	0	2.93906	0.181156	47.6832	0.448258	0.58591	Metatranscriptome
PHOSGLYPHOS-RXN: NO_NAME	0	737.149	0.123881	4.38639e+06	0.13648	0.44222	Metatranscriptome
PHOSPHASERDECARB-RXN: NO_NAME	0	2.02401	0.116685	35.1084	0.628154	0.734155	Metatranscriptome
PNP-RXN: NO_NAME	0	7.41466	0.0983746	558.856	0.363632	0.529864	Metatranscriptome
PRPPAMIDOTRANS-RXN: NO_NAME	0	7.43542	0.300018	184.274	0.220598	0.44222	Metatranscriptome
PSERTRANSAM-RXN: NO_NAME	0	2.04239	0.0994999	41.9233	0.643217	0.74592	Metatranscriptome
PSERTRANSAMPYR-RXN: NO_NAME	0	2.04239	0.0994999	41.9233	0.643217	0.74592	Metatranscriptome
PTAALT-RXN: phosphate propanoyltransferase	0	0.512399	0.0942257	2.78643	0.438981	0.580822	Metatranscriptome
PYRROLINECARBREDUCT-RXN: NO_NAME	0	12.5755	0.281731	561.324	0.191435	0.44222	Metatranscriptome
PYRUVATE-CARBOXYLASE-RXN: NO_NAME	0	0.293435	0.0121623	7.0796	0.450296	0.58591	Metatranscriptome
PYRUVATEORTHOPHOSPHATE-DIKINASE-RXN: NO_NAME	0	0.544637	0.0590848	5.0204	0.591824	0.705992	Metatranscriptome
R11-RXN: butyryl coenzyme A transferase	0	1.052	0.430756	2.56922	0.911394	0.927935	Metatranscriptome
RHAMNISOM-RXN: NO_NAME	0	0.830514	0.154162	4.47422	0.828877	0.867537	Metatranscriptome
RIBOFLAVINKIN-RXN: NO_NAME	0	0.171648	0.0112998	2.60738	0.204229	0.44222	Metatranscriptome
RIBULP3EPIM-RXN: NO_NAME	0	3.17411	0.527208	19.11	0.207284	0.44222	Metatranscriptome
RNA-DIRECTED-RNA-POLYMERASE-RXN: NO_NAME	0	1.34235	0.719871	2.5031	0.354384	0.529864	Metatranscriptome
RXN-10060: NO_NAME	0	13.8198	0.230459	828.72	0.208641	0.44222	Metatranscriptome
RXN-10061: 3-hydroxycerotyl-[acp] dehydrase	0	0.044617	0.000230135	8.65005	0.247215	0.44222	Metatranscriptome
RXN-10655: NO_NAME	0	13.8198	0.230459	828.72	0.208641	0.44222	Metatranscriptome
RXN-10656: NO_NAME	0	0.044617	0.000230135	8.65005	0.247215	0.44222	Metatranscriptome
RXN-10659: NO_NAME	0	13.8198	0.230459	828.72	0.208641	0.44222	Metatranscriptome
RXN-10660: NO_NAME	0	0.044617	0.000230135	8.65005	0.247215	0.44222	Metatranscriptome
RXN-10819: NO_NAME	0	5.00213	0.492354	50.8197	0.173519	0.44222	Metatranscriptome
RXN-11029: NO_NAME	0	0.287195	0.00434204	18.9959	0.55966	0.682542	Metatranscriptome
RXN-11109: NO_NAME	0	1.17261	0.653361	2.10454	0.593595	0.705992	Metatranscriptome
RXN-11135: NO_NAME	0	2.27957	0.257095	20.2121	0.459268	0.586976	Metatranscriptome
RXN-11322: NO_NAME	0	0.00304026	5.36626e-07	17.2246	0.18869	0.44222	Metatranscriptome
RXN-11346: NO_NAME	0	0.287195	0.00434204	18.9959	0.55966	0.682542	Metatranscriptome
RXN-11476: 3-oxo-glutaryl-[acp] methyl ester reductase	0	13.8198	0.230459	828.72	0.208641	0.44222	Metatranscriptome
RXN-11477: NO_NAME	0	0.044617	0.000230135	8.65005	0.247215	0.44222	Metatranscriptome
RXN-11480: 3-oxo-pimeloyl-[acp] methyl ester reductase	0	13.8198	0.230459	828.72	0.208641	0.44222	Metatranscriptome
RXN-11481: NO_NAME	0	0.044617	0.000230135	8.65005	0.247215	0.44222	Metatranscriptome
RXN-11637: NO_NAME	0	6.90041	0.475495	100.139	0.15698	0.44222	Metatranscriptome
RXN-11715: chloro-purine nucleoside phosphorylase	0	7.41466	0.0983746	558.856	0.363632	0.529864	Metatranscriptome
RXN-11743: 5-deoxy-5-fluoroadenosine phosphorylase	0	7.41466	0.0983746	558.856	0.363632	0.529864	Metatranscriptome
RXN-11832: NO_NAME	0	1.90091	0.106219	34.019	0.662511	0.760059	Metatranscriptome
RXN-11839: NO_NAME	0	0.763358	0.0256371	22.7293	0.87607	0.905111	Metatranscriptome
RXN-12193: 4-&alpha;-glucosyltransferase	0	0.316809	0.0385448	2.60393	0.284832	0.44222	Metatranscriptome
RXN-12391: NO_NAME	0	0.316809	0.0385448	2.60393	0.284832	0.44222	Metatranscriptome
RXN-12460: L-asparaginyl-tRNAasn hydrolase	0	0.123374	0.00865318	1.75903	0.122725	0.44222	Metatranscriptome
RXN-12481: NO_NAME	0	1.34858	0.136198	13.3531	0.798218	0.843552	Metatranscriptome
RXN-12561: NO_NAME	0	1.19658	0.34593	4.13903	0.776829	0.843552	Metatranscriptome
RXN-12634: transport of N-acetyl-D-glucosamine by PTS	0	2.14469	0.529502	8.68685	0.285024	0.44222	Metatranscriptome
RXN-12726: NO_NAME	0	0.239618	0.0103827	5.53008	0.372332	0.533964	Metatranscriptome
RXN-13008: NO_NAME	0	13.8198	0.230459	828.72	0.208641	0.44222	Metatranscriptome
RXN-13037: octanoyl:GcvH transferase	0	2.81612	0.469795	16.8808	0.257143	0.44222	Metatranscriptome
RXN-13158: NO_NAME	0	1.30685	0.167557	10.1926	0.798443	0.843552	Metatranscriptome
RXN-13163: NO_NAME	0	2.0971	0.212268	20.7182	0.52627	0.651739	Metatranscriptome
RXN-13179: NO_NAME	0	12.4619	0.843233	184.17	0.0663712	0.44222	Metatranscriptome
RXN-13482: NO_NAME	0	0.0712829	0.00438561	1.15862	0.0633811	0.44222	Metatranscriptome
RXN-13720: NO_NAME	0	0.00537733	3.6593e-06	7.90195	0.160189	0.44222	Metatranscriptome
RXN-14014: 4-hydroxy-tetrahydrodipicolinate reductase	0	0.0127338	5.85461e-05	2.76962	0.112055	0.44222	Metatranscriptome
RXN-14029: purine-nucleoside phosphorylase	0	7.41466	0.0983746	558.856	0.363632	0.529864	Metatranscriptome
RXN-14139: NO_NAME	0	1.87883	0.014868	237.422	0.798392	0.843552	Metatranscriptome
RXN-14140: NO_NAME	0	1.87883	0.014868	237.422	0.798392	0.843552	Metatranscriptome
RXN-14189: NO_NAME	0	0.771943	0.218143	2.73167	0.688089	0.779834	Metatranscriptome
RXN-14260: NO_NAME	0	0.316809	0.0385448	2.60393	0.284832	0.44222	Metatranscriptome
RXN-14261: NO_NAME	0	0.316809	0.0385448	2.60393	0.284832	0.44222	Metatranscriptome
RXN-14270: 5-amino-4-imidazolecarboxamide phosphoribosyltransferase	0	0.231362	0.0249765	2.14315	0.197457	0.44222	Metatranscriptome
RXN-14354: NO_NAME	0	0.316809	0.0385448	2.60393	0.284832	0.44222	Metatranscriptome
RXN-14371: NO_NAME	0	0.0818063	0.00492114	1.3599	0.0808737	0.44222	Metatranscriptome
RXN-14372: NO_NAME	0	0.0818063	0.00492114	1.3599	0.0808737	0.44222	Metatranscriptome
RXN-14729: NO_NAME	0	2.14469	0.529502	8.68685	0.285024	0.44222	Metatranscriptome
RXN-14950: lipoyl synthase	0	1.7452	0.392387	7.76205	0.464558	0.586976	Metatranscriptome
RXN-14957: lipoyl synthase	0	1.7452	0.392387	7.76205	0.464558	0.586976	Metatranscriptome
RXN-14959: lipoyl synthase	0	1.7452	0.392387	7.76205	0.464558	0.586976	Metatranscriptome
RXN-14982: N-acetyl-D-galactosamine PTS permease	0	2.14469	0.529502	8.68685	0.285024	0.44222	Metatranscriptome
RXN-14983: D-galactosamine PTS permease	0	2.14469	0.529502	8.68685	0.285024	0.44222	Metatranscriptome
RXN-14986: NO_NAME	0	1.30326	0.166684	10.1898	0.800703	0.84435	Metatranscriptome
RXN-15007: NO_NAME	0	0.00134299	3.73094e-07	4.83423	0.113458	0.44222	Metatranscriptome
RXN-15083: transport of D-glucose by PTS	0	2.14469	0.529502	8.68685	0.285024	0.44222	Metatranscriptome
RXN-15084: transport of D-fructose by PTS	0	2.14469	0.529502	8.68685	0.285024	0.44222	Metatranscriptome
RXN-15085: lactose transport by PTS	0	2.14469	0.529502	8.68685	0.285024	0.44222	Metatranscriptome
RXN-15086: transport of D-cellobiose by PTS	0	2.14469	0.529502	8.68685	0.285024	0.44222	Metatranscriptome
RXN-15087: transport of D-mannose by PTS	0	2.14469	0.529502	8.68685	0.285024	0.44222	Metatranscriptome
RXN-15092: transport of maltose by PTS	0	2.14469	0.529502	8.68685	0.285024	0.44222	Metatranscriptome
RXN-15093: transport of D-galactose by PTS	0	2.14469	0.529502	8.68685	0.285024	0.44222	Metatranscriptome
RXN-15094: L-sorbose transport by PTS	0	2.14469	0.529502	8.68685	0.285024	0.44222	Metatranscriptome
RXN-15095: transport of D-trehalose by PTS	0	2.14469	0.529502	8.68685	0.285024	0.44222	Metatranscriptome
RXN-15096: transport of chitobiose by PTS	0	2.14469	0.529502	8.68685	0.285024	0.44222	Metatranscriptome
RXN-15143: NO_NAME	0	2.14469	0.529502	8.68685	0.285024	0.44222	Metatranscriptome
RXN-15144: NO_NAME	0	2.14469	0.529502	8.68685	0.285024	0.44222	Metatranscriptome
RXN-15145: NO_NAME	0	2.14469	0.529502	8.68685	0.285024	0.44222	Metatranscriptome
RXN-15150: NO_NAME	0	2.14469	0.529502	8.68685	0.285024	0.44222	Metatranscriptome
RXN-15151: NO_NAME	0	2.14469	0.529502	8.68685	0.285024	0.44222	Metatranscriptome
RXN-15152: NO_NAME	0	2.14469	0.529502	8.68685	0.285024	0.44222	Metatranscriptome
RXN-15154: transport of fructose by PTS	0	2.17187	0.509106	9.26527	0.294692	0.452938	Metatranscriptome
RXN-15155: NO_NAME	0	2.14469	0.529502	8.68685	0.285024	0.44222	Metatranscriptome
RXN-15156: NO_NAME	0	2.14469	0.529502	8.68685	0.285024	0.44222	Metatranscriptome
RXN-15157: NO_NAME	0	2.14469	0.529502	8.68685	0.285024	0.44222	Metatranscriptome
RXN-15158: NO_NAME	0	2.14469	0.529502	8.68685	0.285024	0.44222	Metatranscriptome
RXN-15159: NO_NAME	0	2.14469	0.529502	8.68685	0.285024	0.44222	Metatranscriptome
RXN-15160: NO_NAME	0	2.14469	0.529502	8.68685	0.285024	0.44222	Metatranscriptome
RXN-15161: NO_NAME	0	2.14469	0.529502	8.68685	0.285024	0.44222	Metatranscriptome
RXN-15162: NO_NAME	0	2.14469	0.529502	8.68685	0.285024	0.44222	Metatranscriptome
RXN-15163: NO_NAME	0	2.14469	0.529502	8.68685	0.285024	0.44222	Metatranscriptome
RXN-15164: NO_NAME	0	2.14469	0.529502	8.68685	0.285024	0.44222	Metatranscriptome
RXN-15165: NO_NAME	0	2.14469	0.529502	8.68685	0.285024	0.44222	Metatranscriptome
RXN-15166: NO_NAME	0	2.14469	0.529502	8.68685	0.285024	0.44222	Metatranscriptome
RXN-15167: NO_NAME	0	2.14469	0.529502	8.68685	0.285024	0.44222	Metatranscriptome
RXN-15168: NO_NAME	0	2.14469	0.529502	8.68685	0.285024	0.44222	Metatranscriptome
RXN-15169: NO_NAME	0	2.14469	0.529502	8.68685	0.285024	0.44222	Metatranscriptome
RXN-15170: &alpha;-galactose transport by PTS	0	2.14469	0.529502	8.68685	0.285024	0.44222	Metatranscriptome
RXN-15171: NO_NAME	0	2.14469	0.529502	8.68685	0.285024	0.44222	Metatranscriptome
RXN-15172: NO_NAME	0	2.14469	0.529502	8.68685	0.285024	0.44222	Metatranscriptome
RXN-15173: NO_NAME	0	2.14469	0.529502	8.68685	0.285024	0.44222	Metatranscriptome
RXN-15174: NO_NAME	0	2.14469	0.529502	8.68685	0.285024	0.44222	Metatranscriptome
RXN-15175: NO_NAME	0	2.14469	0.529502	8.68685	0.285024	0.44222	Metatranscriptome
RXN-15176: NO_NAME	0	2.14469	0.529502	8.68685	0.285024	0.44222	Metatranscriptome
RXN-15177: NO_NAME	0	2.14469	0.529502	8.68685	0.285024	0.44222	Metatranscriptome
RXN-15178: NO_NAME	0	2.14469	0.529502	8.68685	0.285024	0.44222	Metatranscriptome
RXN-15180: NO_NAME	0	2.14469	0.529502	8.68685	0.285024	0.44222	Metatranscriptome
RXN-15181: NO_NAME	0	2.14469	0.529502	8.68685	0.285024	0.44222	Metatranscriptome
RXN-15182: NO_NAME	0	2.14469	0.529502	8.68685	0.285024	0.44222	Metatranscriptome
RXN-15184: NO_NAME	0	2.14469	0.529502	8.68685	0.285024	0.44222	Metatranscriptome
RXN-15185: NO_NAME	0	2.14469	0.529502	8.68685	0.285024	0.44222	Metatranscriptome
RXN-15294: NO_NAME	0	14.7594	0.458108	475.52	0.128667	0.44222	Metatranscriptome
RXN-15334: NO_NAME	0	2.14469	0.529502	8.68685	0.285024	0.44222	Metatranscriptome
RXN-15513: NO_NAME	0	1.61162	0.277972	9.34385	0.594562	0.705992	Metatranscriptome
RXN-15635: NO_NAME	0	1.16414	0.136069	9.9598	0.889629	0.91407	Metatranscriptome
RXN-15727: NO_NAME	0	1.052	0.430756	2.56922	0.911394	0.927935	Metatranscriptome
RXN-15830: NO_NAME	0	1.11077	0.237419	5.1968	0.893837	0.916714	Metatranscriptome
RXN-16391: NO_NAME	0	1.4576	0.623195	3.40922	0.38476	0.539626	Metatranscriptome
RXN-16616: NO_NAME	0	13.8198	0.230459	828.72	0.208641	0.44222	Metatranscriptome
RXN-16619: NO_NAME	0	0.044617	0.000230135	8.65005	0.247215	0.44222	Metatranscriptome
RXN-16622: NO_NAME	0	13.8198	0.230459	828.72	0.208641	0.44222	Metatranscriptome
RXN-16623: NO_NAME	0	0.044617	0.000230135	8.65005	0.247215	0.44222	Metatranscriptome
RXN-16626: NO_NAME	0	13.8198	0.230459	828.72	0.208641	0.44222	Metatranscriptome
RXN-16627: NO_NAME	0	0.044617	0.000230135	8.65005	0.247215	0.44222	Metatranscriptome
RXN-16630: NO_NAME	0	13.8198	0.230459	828.72	0.208641	0.44222	Metatranscriptome
RXN-16631: NO_NAME	0	0.044617	0.000230135	8.65005	0.247215	0.44222	Metatranscriptome
RXN-16637: NO_NAME	0	0.123374	0.00865318	1.75903	0.122725	0.44222	Metatranscriptome
RXN-1823: NO_NAME	0	0.0933542	0.00952244	0.915208	0.0417427	0.44222	Metatranscriptome
RXN-1828: NO_NAME	0	0.316809	0.0385448	2.60393	0.284832	0.44222	Metatranscriptome
RXN-2043: NO_NAME	0	1.84787	0.325368	10.4947	0.488352	0.608812	Metatranscriptome
RXN-2102: NO_NAME	0	2.23373	0.263105	18.964	0.46145	0.586976	Metatranscriptome
RXN-22: NO_NAME	0	4.74945	0.301777	74.7481	0.267865	0.44222	Metatranscriptome
RXN-6182: NO_NAME	0	0.00537733	3.6593e-06	7.90195	0.160189	0.44222	Metatranscriptome
RXN-7001: NO_NAME	0	7.41466	0.0983746	558.856	0.363632	0.529864	Metatranscriptome
RXN-7566: NO_NAME	0	0.803955	0.236658	2.73113	0.726541	0.815179	Metatranscriptome
RXN-7669: 1,4-&alpha;-glucan branching enzyme	0	0.0818063	0.00492114	1.3599	0.0808737	0.44222	Metatranscriptome
RXN-7710: NO_NAME	0	0.0818063	0.00492114	1.3599	0.0808737	0.44222	Metatranscriptome
RXN-7716: dihydrolipoyl dehydrogenase	0	2.41371	0.291263	20.0026	0.414096	0.5518	Metatranscriptome
RXN-7719: dihydrolipoyl dehydrogenase	0	2.41371	0.291263	20.0026	0.414096	0.5518	Metatranscriptome
RXN-8629: dihydrolipoyl dehydrogenase	0	2.41371	0.291263	20.0026	0.414096	0.5518	Metatranscriptome
RXN-8641: NO_NAME	0	1.63328	0.255179	10.4539	0.604474	0.709436	Metatranscriptome
RXN-8976: NO_NAME	0	0.287195	0.00434204	18.9959	0.55966	0.682542	Metatranscriptome
RXN-9023: NO_NAME	0	0.316809	0.0385448	2.60393	0.284832	0.44222	Metatranscriptome
RXN-9514: acetoacetyl-[acyl-carrier protein] reductase	0	13.8198	0.230459	828.72	0.208641	0.44222	Metatranscriptome
RXN-9518: 3-hydroxyhexanoyl-[acyl-carrier protein] reductase	0	13.8198	0.230459	828.72	0.208641	0.44222	Metatranscriptome
RXN-9520: 3-hydroxyhexanoyl-[acyl-carrier protein] dehydratase	0	0.044617	0.000230135	8.65005	0.247215	0.44222	Metatranscriptome
RXN-9524: 3-oxo-octanoyl-[acyl-carrier protein] reductase	0	13.8198	0.230459	828.72	0.208641	0.44222	Metatranscriptome
RXN-9528: 3-oxo-decanoyl-[acyl-carrier protein] reductase	0	13.8198	0.230459	828.72	0.208641	0.44222	Metatranscriptome
RXN-9532: 3-oxo-dodecanoyl-[acyl-carrier protein] reductase	0	13.8198	0.230459	828.72	0.208641	0.44222	Metatranscriptome
RXN-9533: 3-hydroxydodecanoyl-[acyl-carrier protein] dehydratase	0	0.044617	0.000230135	8.65005	0.247215	0.44222	Metatranscriptome
RXN-9536: 3-oxo-meristoyl-[acyl-carrier protein] reductase	0	13.8198	0.230459	828.72	0.208641	0.44222	Metatranscriptome
RXN-9537: 3-hydroxymyristoyl-[acyl-carrier protein] dehydratase	0	0.044617	0.000230135	8.65005	0.247215	0.44222	Metatranscriptome
RXN-9540: 3-oxo-palmitoyl-[acyl-carrier protein] reductase	0	13.8198	0.230459	828.72	0.208641	0.44222	Metatranscriptome
RXN-9552: 3-oxo-petroslinoyl-[acyl-carrier protein] reductase	0	13.8198	0.230459	828.72	0.208641	0.44222	Metatranscriptome
RXN-9556: 3-oxo-cis-vaccenoyl-[acyl-carrier protein] reductase	0	13.8198	0.230459	828.72	0.208641	0.44222	Metatranscriptome
RXN-9557: 3-hydroxy-cis-vaccenoyl-[acyl-carrier protein] dehydratase	0	0.044617	0.000230135	8.65005	0.247215	0.44222	Metatranscriptome
RXN-9633: 3-oxo-stearoyl-[acyl-carrier protein] reductase	0	13.8198	0.230459	828.72	0.208641	0.44222	Metatranscriptome
RXN-9634: 3-hydroxystearoyl-[acyl-carrier protein] dehydratase	0	0.044617	0.000230135	8.65005	0.247215	0.44222	Metatranscriptome
RXN-9655: 3-hydroxydecanoyl-[acyl-carrier-protein] dehydratase	0	0.044617	0.000230135	8.65005	0.247215	0.44222	Metatranscriptome
RXN-9952: NO_NAME	0	0.20431	0.0207265	2.01397	0.17373	0.44222	Metatranscriptome
RXN0-1132: dihydrolipoyl dehydrogenase	0	2.41371	0.291263	20.0026	0.414096	0.5518	Metatranscriptome
RXN0-1342: NO_NAME	0	1.80081	0.151315	21.4316	0.641552	0.74592	Metatranscriptome
RXN0-1483: NO_NAME	0	1.58704	0.22322	11.2834	0.644423	0.74592	Metatranscriptome
RXN0-17: transport of N-acetylmuramate	0	2.14469	0.529502	8.68685	0.285024	0.44222	Metatranscriptome
RXN0-2142: NO_NAME	0	13.8198	0.230459	828.72	0.208641	0.44222	Metatranscriptome
RXN0-2144: NO_NAME	0	0.044617	0.000230135	8.65005	0.247215	0.44222	Metatranscriptome
RXN0-2461: transport of L-ascorbate by PTS	0	2.14469	0.529502	8.68685	0.285024	0.44222	Metatranscriptome
RXN0-2522: NO_NAME	0	2.14469	0.529502	8.68685	0.285024	0.44222	Metatranscriptome
RXN0-2601: NO_NAME	0	0.00145288	2.00134e-06	1.05473	0.0518778	0.44222	Metatranscriptome
RXN0-310: NO_NAME	0	0.759757	0.181035	3.1885	0.707319	0.795202	Metatranscriptome
RXN0-383: NO_NAME	0	1.87883	0.014868	237.422	0.798392	0.843552	Metatranscriptome
RXN0-384: NO_NAME	0	1.87883	0.014868	237.422	0.798392	0.843552	Metatranscriptome
RXN0-385: NO_NAME	0	1.87883	0.014868	237.422	0.798392	0.843552	Metatranscriptome
RXN0-4222: NO_NAME	0	0.16126	0.0115463	2.2522	0.174955	0.44222	Metatranscriptome
RXN0-5063: NO_NAME	0	2.75213	0.0842193	89.9346	0.569294	0.691285	Metatranscriptome
RXN0-5107: NO_NAME	0	1.87883	0.014868	237.422	0.798392	0.843552	Metatranscriptome
RXN0-5181: NO_NAME	0	0.0933542	0.00952244	0.915208	0.0417427	0.44222	Metatranscriptome
RXN0-5199: guanosine phosphorylase	0	7.41466	0.0983746	558.856	0.363632	0.529864	Metatranscriptome
RXN0-5468: peroxiredoxin	0	0.819384	0.148645	4.51672	0.81908	0.858886	Metatranscriptome
RXN0-5515: phosphatidate cytidylyltransferase	0	0.252115	0.0115516	5.50246	0.381055	0.539626	Metatranscriptome
RXN0-6274: NO_NAME	0	0.284705	0.016841	4.81308	0.383855	0.539626	Metatranscriptome
RXN0-6366: NO_NAME	0	0.605055	0.0142988	25.603	0.792592	0.843552	Metatranscriptome
RXN0-6382: NO_NAME	0	1.87883	0.014868	237.422	0.798392	0.843552	Metatranscriptome
RXN0-6479: NO_NAME	0	0.16126	0.0115463	2.2522	0.174955	0.44222	Metatranscriptome
RXN0-6480: NO_NAME	0	5.77444	0.368758	90.4229	0.211575	0.44222	Metatranscriptome
RXN0-6524: NO_NAME	0	0.16126	0.0115463	2.2522	0.174955	0.44222	Metatranscriptome
RXN0-6525: NO_NAME	0	0.16126	0.0115463	2.2522	0.174955	0.44222	Metatranscriptome
RXN0-743: NO_NAME	0	0.25325	0.00411005	15.6046	0.513624	0.637485	Metatranscriptome
RXN0-884: NO_NAME	0	18.0801	0.137446	2378.31	0.244899	0.44222	Metatranscriptome
RXN0-947: NO_NAME	0	2.81612	0.469795	16.8808	0.257143	0.44222	Metatranscriptome
RXN0-949: NO_NAME	0	1.7452	0.392387	7.76205	0.464558	0.586976	Metatranscriptome
RXN1G-1004: 3-cis,cis-delta19,31-3-hydroxyC50:2-[acyl-carrier protein] dehydratase	0	0.044617	0.000230135	8.65005	0.247215	0.44222	Metatranscriptome
RXN1G-1050: cis,cis-delta13,31-3-oxo-C50:2-[acyl-carrier protein] reductase	0	13.8198	0.230459	828.72	0.208641	0.44222	Metatranscriptome
RXN1G-1053: cis-delta19-3-oxo-C38:1-[acyl-carrier protein] reductase	0	13.8198	0.230459	828.72	0.208641	0.44222	Metatranscriptome
RXN1G-1081: cis,cis-delta13,31-3-hydroxyC50:2-[acyl-carrier protein] dehydratase	0	0.044617	0.000230135	8.65005	0.247215	0.44222	Metatranscriptome
RXN1G-1084: cis-delta19-3-hydroxyC38:1-[acyl-carrier protein] dehydratase	0	0.044617	0.000230135	8.65005	0.247215	0.44222	Metatranscriptome
RXN1G-1247: cis,cis-delta15,33-3-oxo-C52:2-[acyl-carrier protein] reductase	0	13.8198	0.230459	828.72	0.208641	0.44222	Metatranscriptome
RXN1G-127: cis,cis-delta11,23-3-hydroxyC42:2-[acyl-carrier protein] dehydratase	0	0.044617	0.000230135	8.65005	0.247215	0.44222	Metatranscriptome
RXN1G-1278: cis,cis-delta15,33-3-hydroxyC52:2-[acyl-carrier protein] dehydratase	0	0.044617	0.000230135	8.65005	0.247215	0.44222	Metatranscriptome
RXN1G-157: 3-oxo-behenoyl-[acyl-carrier protein] reductase	0	13.8198	0.230459	828.72	0.208641	0.44222	Metatranscriptome
RXN1G-163: cis-delta11-3-oxo-C30:1-[acyl-carrier protein] reductase	0	13.8198	0.230459	828.72	0.208641	0.44222	Metatranscriptome
RXN1G-182: cis,cis-delta5,23-3-oxo-C42:2-[acyl-carrier protein] reductase	0	13.8198	0.230459	828.72	0.208641	0.44222	Metatranscriptome
RXN1G-184: cis,cis-delta17,35-3-oxo-C54:2-[acyl-carrier protein] reductase	0	13.8198	0.230459	828.72	0.208641	0.44222	Metatranscriptome
RXN1G-188: cis-delta11-3-hydroxyC30:1-[acyl-carrier protein] dehydratase	0	0.044617	0.000230135	8.65005	0.247215	0.44222	Metatranscriptome
RXN1G-203: cis,cis-delta13,25-3-oxo-C44:2-[acyl-carrier protein] reductase	0	13.8198	0.230459	828.72	0.208641	0.44222	Metatranscriptome
RXN1G-214: cis,cis-delta5,23-3-hydroxyC42:2-[acyl-carrier protein] dehydratase	0	0.044617	0.000230135	8.65005	0.247215	0.44222	Metatranscriptome
RXN1G-220: cis,cis-delta17,35-3-hydroxyC54:2-[acyl-carrier protein] dehydratase	0	0.044617	0.000230135	8.65005	0.247215	0.44222	Metatranscriptome
RXN1G-240: cis-delta9-3-oxo-C28:1-[acyl-carrier protein] reductase	0	13.8198	0.230459	828.72	0.208641	0.44222	Metatranscriptome
RXN1G-252: cis,cis-delta9,21-3-oxo-C40:2-[acyl-carrier protein] reductase	0	13.8198	0.230459	828.72	0.208641	0.44222	Metatranscriptome
RXN1G-260: cis-delta13-3-oxo-C32:1-[acyl-carrier protein] reductase	0	13.8198	0.230459	828.72	0.208641	0.44222	Metatranscriptome
RXN1G-262: cis,cis-delta7,19-3-oxo-C38:2-[acyl-carrier protein] reductase	0	13.8198	0.230459	828.72	0.208641	0.44222	Metatranscriptome
RXN1G-266: cis-delta9-3-hydroxyC28:1-[acyl-carrier protein] dehydratase	0	0.044617	0.000230135	8.65005	0.247215	0.44222	Metatranscriptome
RXN1G-27: cis-delta5-3-hydroxyC24:1-[acyl-carrier protein] dehydratase	0	0.044617	0.000230135	8.65005	0.247215	0.44222	Metatranscriptome
RXN1G-279: cis-delta13-3-hydroxyC32:1-[acyl-carrier protein] dehydratase	0	0.044617	0.000230135	8.65005	0.247215	0.44222	Metatranscriptome
RXN1G-287: cis-delta21-3-oxo-C40:1-[acyl-carrier protein] reductase	0	13.8198	0.230459	828.72	0.208641	0.44222	Metatranscriptome
RXN1G-294: 3-cis,cis-delta13,25-3-hydroxyC44:2-[acyl-carrier protein] dehydratase	0	0.044617	0.000230135	8.65005	0.247215	0.44222	Metatranscriptome
RXN1G-308: cis,cis-delta7,19-3-hydroxyC38:2-[acyl-carrier protein] dehydratase	0	0.044617	0.000230135	8.65005	0.247215	0.44222	Metatranscriptome
RXN1G-309: cis,cis-delta9,21-3-hydroxyC40:2-[acyl-carrier protein] dehydratase	0	0.044617	0.000230135	8.65005	0.247215	0.44222	Metatranscriptome
RXN1G-320: 3-hydroxyarchidoyl-[acp] dehydrase	0	0.044617	0.000230135	8.65005	0.247215	0.44222	Metatranscriptome
RXN1G-349: 3-oxo-arachidoyl-[acp] reductase	0	13.8198	0.230459	828.72	0.208641	0.44222	Metatranscriptome
RXN1G-355: cis-delta21-3-hydroxyC40:1-[acyl-carrier protein] dehydratase	0	0.044617	0.000230135	8.65005	0.247215	0.44222	Metatranscriptome
RXN1G-358: cis-delta15-3-oxo-C34:1-[acyl-carrier protein] reductase	0	13.8198	0.230459	828.72	0.208641	0.44222	Metatranscriptome
RXN1G-363: 3-hydroxybehenoyl-[acyl-carrier protein] dehydratase	0	0.044617	0.000230135	8.65005	0.247215	0.44222	Metatranscriptome
RXN1G-364: cis-delta7-3-oxo-C26:1-[acyl-carrier protein] reductase	0	13.8198	0.230459	828.72	0.208641	0.44222	Metatranscriptome
RXN1G-377: cis-delta15-3-hydroxyC34:1-[acyl-carrier protein] dehydratase	0	0.044617	0.000230135	8.65005	0.247215	0.44222	Metatranscriptome
RXN1G-384: cis,cis-delta7,25-3-oxo-C44:2-[acyl-carrier protein] reductase	0	13.8198	0.230459	828.72	0.208641	0.44222	Metatranscriptome
RXN1G-408: cis,cis-delta5,17-3-oxo-C36:2-[acyl-carrier protein] reductase	0	13.8198	0.230459	828.72	0.208641	0.44222	Metatranscriptome
RXN1G-409: cis,cis-delta19,37-3-oxo-C56:2-[acyl-carrier protein] reductase	0	13.8198	0.230459	828.72	0.208641	0.44222	Metatranscriptome
RXN1G-420: cis-delta7-3-hydroxyC26:1-[acyl-carrier protein] dehydratase	0	0.044617	0.000230135	8.65005	0.247215	0.44222	Metatranscriptome
RXN1G-425: 3-cis,cis-delta7,25-3-hydroxyC44:2-[acyl-carrier protein] dehydratase	0	0.044617	0.000230135	8.65005	0.247215	0.44222	Metatranscriptome
RXN1G-440: 3-cis,cis-delta19,37-3-hydroxyC56:2-[acyl-carrier protein] dehydratase	0	0.044617	0.000230135	8.65005	0.247215	0.44222	Metatranscriptome
RXN1G-464: cis,cis-delta5,17-3-hydroxyC36:2-[acyl-carrier protein] dehydratase	0	0.044617	0.000230135	8.65005	0.247215	0.44222	Metatranscriptome
RXN1G-469: 3-oxobehenoyl-[acyl-carrier protein] reductase	0	13.8198	0.230459	828.72	0.208641	0.44222	Metatranscriptome
RXN1G-481: cis,cis-delta15,27-3-oxo-C46:2-[acyl-carrier protein] reductase	0	13.8198	0.230459	828.72	0.208641	0.44222	Metatranscriptome
RXN1G-508: 3-oxo-lignoceroyl-[acyl-carrier protein] reductase	0	13.8198	0.230459	828.72	0.208641	0.44222	Metatranscriptome
RXN1G-517: 3-hydroxylignoceroyl-[acyl-carrier protein] dehydratase	0	0.044617	0.000230135	8.65005	0.247215	0.44222	Metatranscriptome
RXN1G-554: 3-cis,cis-delta15,27-3-hydroxyC46:2-[acyl-carrier protein] dehydratase	0	0.044617	0.000230135	8.65005	0.247215	0.44222	Metatranscriptome
RXN1G-613: cis,cis-delta9,27-3-oxo-C46:2-[acyl-carrier protein] reductase	0	13.8198	0.230459	828.72	0.208641	0.44222	Metatranscriptome
RXN1G-617: cis,cis-delta21,39-3-oxo-C58:2-[acyl-carrier protein] reductase	0	13.8198	0.230459	828.72	0.208641	0.44222	Metatranscriptome
RXN1G-637: cis,cis-delta11,23-3-oxo-C42:2-[acyl-carrier protein] reductase	0	13.8198	0.230459	828.72	0.208641	0.44222	Metatranscriptome
RXN1G-645: 3-cis,cis-delta9,27-3-hydroxyC46:2-[acyl-carrier protein] dehydratase	0	0.044617	0.000230135	8.65005	0.247215	0.44222	Metatranscriptome
RXN1G-648: 3-cis-delta21,39-3-hydroxyC58:2-[acyl-carrier protein] dehydratase	0	0.044617	0.000230135	8.65005	0.247215	0.44222	Metatranscriptome
RXN1G-717: cis,cis-delta17,29-3-oxo-C48:2-[acyl-carrier protein] reductase	0	13.8198	0.230459	828.72	0.208641	0.44222	Metatranscriptome
RXN1G-72: cis-delta5-3-oxo-C24:1-[acyl-carrier protein] reductase	0	13.8198	0.230459	828.72	0.208641	0.44222	Metatranscriptome
RXN1G-760: 3-cis,cis-delta17,29-3-hydroxyC48:2-[acyl-carrier protein] dehydratase	0	0.044617	0.000230135	8.65005	0.247215	0.44222	Metatranscriptome
RXN1G-853: cis,cis-delta11,29-3-oxo-C48:2-[acyl-carrier protein] reductase	0	13.8198	0.230459	828.72	0.208641	0.44222	Metatranscriptome
RXN1G-881: cis-delta17-3-oxo-C36:1-[acyl-carrier protein] reductase	0	13.8198	0.230459	828.72	0.208641	0.44222	Metatranscriptome
RXN1G-884: cis,cis-delta11,29-3-hydroxyC48:2-[acyl-carrier protein] dehydratase	0	0.044617	0.000230135	8.65005	0.247215	0.44222	Metatranscriptome
RXN1G-912: cis-delta17-3-hydroxyC36:1-[acyl-carrier protein] dehydratase	0	0.044617	0.000230135	8.65005	0.247215	0.44222	Metatranscriptome
RXN1G-951: cis,cis-delta19,31-3-oxo-C50:2-[acyl-carrier protein] reductase	0	13.8198	0.230459	828.72	0.208641	0.44222	Metatranscriptome
RXN66-1: NO_NAME	0	0.771943	0.218143	2.73167	0.688089	0.779834	Metatranscriptome
RXN66-546: NO_NAME	0	12.5755	0.281731	561.324	0.191435	0.44222	Metatranscriptome
S-ADENMETSYN-RXN: NO_NAME	0	0.0658482	0.00159145	2.72455	0.152061	0.44222	Metatranscriptome
SAICARSYN-RXN: NO_NAME	0	0.156438	0.00122693	19.9465	0.453271	0.58591	Metatranscriptome
SHIKIMATE-KINASE-RXN: NO_NAME	0	0.213405	0.0129353	3.52072	0.280165	0.44222	Metatranscriptome
SUCROSEPHOSPHO-RXN: protein-N&pi;-phosphohistidine-sucrose phosphotransferase	0	2.17187	0.509106	9.26527	0.294692	0.452938	Metatranscriptome
SULFOCYS-RXN: NO_NAME	0	0.239618	0.0103827	5.53008	0.372332	0.533964	Metatranscriptome
SUPEROX-DISMUT-RXN: NO_NAME	0	0.361605	0.0505068	2.58891	0.311136	0.475606	Metatranscriptome
TETRAACYLDISACC4KIN-RXN: NO_NAME	0	2.08192	0.432812	10.0145	0.360184	0.529864	Metatranscriptome
THI-P-KIN-RXN: NO_NAME	0	11.0602	0.348543	350.97	0.173046	0.44222	Metatranscriptome
THIOREDOXIN-REDUCT-NADPH-RXN: NO_NAME	0	0.0851972	0.00456032	1.59168	0.0991834	0.44222	Metatranscriptome
THREONINE--TRNA-LIGASE-RXN: NO_NAME	0	0.194699	0.0100941	3.75543	0.278507	0.44222	Metatranscriptome
THYKI-RXN: NO_NAME	0	0.626758	0.0429981	9.13588	0.732535	0.818629	Metatranscriptome
TRANS-RXN-153A: NO_NAME	0	2.14469	0.529502	8.68685	0.285024	0.44222	Metatranscriptome
TRANS-RXN-155B: transport of chitobiose	0	2.14469	0.529502	8.68685	0.285024	0.44222	Metatranscriptome
TRANS-RXN-156: D-mannitol PTS permease	0	2.14469	0.529502	8.68685	0.285024	0.44222	Metatranscriptome
TRANS-RXN-157: transport of &beta;-D-glucose by PTS	0	2.14469	0.529502	8.68685	0.285024	0.44222	Metatranscriptome
TRANS-RXN-161: NO_NAME	0	2.14469	0.529502	8.68685	0.285024	0.44222	Metatranscriptome
TRANS-RXN-167A: NO_NAME	0	2.14469	0.529502	8.68685	0.285024	0.44222	Metatranscriptome
TRANS-RXN-168: trehalose phosphotransferase system	0	2.14469	0.529502	8.68685	0.285024	0.44222	Metatranscriptome
TRANS-RXN-169: NO_NAME	0	2.14469	0.529502	8.68685	0.285024	0.44222	Metatranscriptome
TRANS-RXN-214: NO_NAME	0	14.9695	0.96401	232.453	0.053137	0.44222	Metatranscriptome
TRANS-RXN0-540: NO_NAME	0	2.14469	0.529502	8.68685	0.285024	0.44222	Metatranscriptome
TRANSALDOL-RXN: NO_NAME	0	1.76403	0.12992	23.9517	0.669744	0.763671	Metatranscriptome
TRIOSEPISOMERIZATION-RXN: NO_NAME	0	226.889	0.110057	467744	0.163554	0.44222	Metatranscriptome
TRNA-PSEUDOURIDINE-SYNTHASE-I-RXN: NO_NAME	0	0.0753673	0.00159949	3.55128	0.188417	0.44222	Metatranscriptome
TRYPSYN-RXN: NO_NAME	0	4.04358	0.311609	52.4713	0.285354	0.44222	Metatranscriptome
TRYPTOPHAN--TRNA-LIGASE-RXN: NO_NAME	0	0.339266	0.058099	1.98113	0.229889	0.44222	Metatranscriptome
TYROSINE-PHENOL-LYASE-RXN: NO_NAME	0	1.35339	0.74866	2.44659	0.316464	0.478534	Metatranscriptome
UDP-NACMUR-ALA-LIG-RXN: NO_NAME	0	1.2858	0.00283732	582.687	0.935795	0.945912	Metatranscriptome
UDP-NACMURALA-GLU-LIG-RXN: NO_NAME	0	0.0400837	0.00069352	2.31674	0.120161	0.44222	Metatranscriptome
UDPNACETYLGLUCOSAMACYLTRANS-RXN: NO_NAME	0	10.3387	0.21817	489.928	0.235385	0.44222	Metatranscriptome
UDPNACETYLGLUCOSAMENOLPYRTRANS-RXN: NO_NAME	0	2.0512	0.0963181	43.6828	0.645236	0.74592	Metatranscriptome
UNDECAPRENYL-DIPHOSPHATASE-RXN: NO_NAME	0	1.3094	0.150128	11.4204	0.807272	0.84968	Metatranscriptome
URACIL-PRIBOSYLTRANS-RXN: NO_NAME	0	0.224278	0.00489357	10.2789	0.443673	0.585649	Metatranscriptome
URIDINEKIN-RXN: NO_NAME	0	9.91527	0.341791	287.639	0.181818	0.44222	Metatranscriptome
URKI-RXN: GTP:uridine 5-phosphotransferase	0	9.91527	0.341791	287.639	0.181818	0.44222	Metatranscriptome
XANTHOSINEPHOSPHORY-RXN: xanthosine phosphorylase	0	7.41466	0.0983746	558.856	0.363632	0.529864	Metatranscriptome
RXN-14116: NO_NAME	356	2.22007e-10	3.64173e-35	1353398179255980	0.44522	0.616454	Relative expression (MT/MG)
RXN-11146: NO_NAME	299	0.225434	0.0320885	1.58376	0.134204	0.324327	Relative expression (MT/MG)
PHOSPHOKETOLASE-RXN: NO_NAME	284	0.135312	0.00696669	2.62812	0.186314	0.395349	Relative expression (MT/MG)
1.2.1.2-RXN: NO_NAME	176	0.381756	0.137191	1.0623	0.0651456	0.295021	Relative expression (MT/MG)
ORNITHINE--OXO-ACID-AMINOTRANSFERASE-RXN: NO_NAME	168	2.34583e-80	0	Inf	0.940289	0.940289	Relative expression (MT/MG)
ORNITHINE-GLU-AMINOTRANSFORASE-RXN: Ornithine--oxo-glutarate aminotransferase	168	2.34583e-80	0	Inf	0.940289	0.940289	Relative expression (MT/MG)
METHELENE-THMPT-OXI-RXN: NO_NAME	159	0.424594	0.168868	1.06758	0.0686094	0.295021	Relative expression (MT/MG)
BUTYRYL-COA-DEHYDROGENASE-RXN: butanoyl-CoA dehydrogenase	154	1.83954	0.907356	3.72943	0.0909558	0.295021	Relative expression (MT/MG)
COENZYME-F420-HYDROGENASE-RXN: NO_NAME	154	0.128772	0.0158657	1.04516	0.0550284	0.295021	Relative expression (MT/MG)
RXN-13449: NO_NAME	154	1.83954	0.907356	3.72943	0.0909558	0.295021	Relative expression (MT/MG)
2.7.10.1-RXN: NO_NAME	153	1.78594	0.929888	3.43008	0.0815621	0.295021	Relative expression (MT/MG)
RXN0-2044: 3-hydroxyadipyl-CoA dehydrogenase	153	9.66664	0.736529	126.871	0.0841346	0.295021	Relative expression (MT/MG)
OHACYL-COA-DEHYDROG-RXN: NO_NAME	54	10.41	0.672906	161.044	0.0936383	0.295021	Relative expression (MT/MG)
RXN-10698: NO_NAME	54	10.41	0.672906	161.044	0.0936383	0.295021	Relative expression (MT/MG)
RXN-10702: NO_NAME	54	10.41	0.672906	161.044	0.0936383	0.295021	Relative expression (MT/MG)
RXN-10703: NO_NAME	54	10.41	0.672906	161.044	0.0936383	0.295021	Relative expression (MT/MG)
RXN-11245: NO_NAME	54	10.41	0.672906	161.044	0.0936383	0.295021	Relative expression (MT/MG)
RXN-11662: NO_NAME	54	10.4135	0.673855	160.927	0.0934626	0.295021	Relative expression (MT/MG)
RXN-12490: (S)-3-hydroxydecanoyl-CoA dehydrogenase	54	10.41	0.672906	161.044	0.0936383	0.295021	Relative expression (MT/MG)
RXN-12570: 3-hydroxyhexanoyl-CoA dehydrogenase	54	10.41	0.672906	161.044	0.0936383	0.295021	Relative expression (MT/MG)
RXN-12705: 3-hydroxyacyl-CoA dehydrogenase	54	10.41	0.672906	161.044	0.0936383	0.295021	Relative expression (MT/MG)
RXN-12750: 3-[(3aS,4S,5R,7aS)-5-hydroxy-7a-methyl-1-oxo-octahydro-1H-inden-4-yl]-3-hydroxypropanoate dehydrogenase	54	10.41	0.672906	161.044	0.0936383	0.295021	Relative expression (MT/MG)
RXN-14275: (S)-3-hydroxyoctanoyl-CoA dehydrogenase	54	10.41	0.672906	161.044	0.0936383	0.295021	Relative expression (MT/MG)
RXN-16133: NO_NAME	54	10.41	0.672906	161.044	0.0936383	0.295021	Relative expression (MT/MG)
ASPARTASE-RXN: NO_NAME	47	0.0400787	0.000857415	1.87342	0.101012	0.295021	Relative expression (MT/MG)
1.2.7.7-RXN: NO_NAME	39	0.517037	0.197114	1.3562	0.180011	0.391525	Relative expression (MT/MG)
2.1.1.86-RXN: NO_NAME	39	0.690604	0.270073	1.76594	0.439635	0.616454	Relative expression (MT/MG)
4.2.1.106-RXN: NO_NAME	39	0.610624	0.336255	1.10887	0.105122	0.295021	Relative expression (MT/MG)
BA7DEHYDRA-RXN: NO_NAME	39	0.610624	0.336255	1.10887	0.105122	0.295021	Relative expression (MT/MG)
METHYL-COM-HTP-RXN: NO_NAME	39	0.184545	0.0372952	0.913174	0.0383277	0.295021	Relative expression (MT/MG)
RNA-DIRECTED-RNA-POLYMERASE-RXN: NO_NAME	39	1.35889	0.703448	2.62504	0.361304	0.571517	Relative expression (MT/MG)
RXN-11109: NO_NAME	39	1.09172	0.553174	2.15456	0.800272	0.870296	Relative expression (MT/MG)
RXN-8890: NO_NAME	39	0.383964	0.138156	1.06712	0.0664407	0.295021	Relative expression (MT/MG)
RXN8J2-140: NO_NAME	39	2.90672e-31	1.66039e-67	508858	0.0986585	0.295021	Relative expression (MT/MG)
1.1.1.261-RXN: NO_NAME	0	1.58923	0.482294	5.23677	0.446398	0.616454	Relative expression (MT/MG)
1.1.1.8-RXN: NO_NAME	0	1.13727	0.680369	1.901	0.623611	0.786292	Relative expression (MT/MG)
1.15.1.2-RXN: NO_NAME	0	1.71571	0.629668	4.67493	0.29118	0.50492	Relative expression (MT/MG)
1.21.4.1-RXN: NO_NAME	0	0.808357	0.374062	1.74688	0.588412	0.752821	Relative expression (MT/MG)
1.21.4.3-RXN: NO_NAME	0	0.595287	0.293455	1.20757	0.150616	0.354152	Relative expression (MT/MG)
1.21.4.4-RXN: NO_NAME	0	0.35417	0.104409	1.20139	0.0957969	0.295021	Relative expression (MT/MG)
1.5.99.9-RXN: NO_NAME	0	0.863462	0.250368	2.97789	0.816213	0.876674	Relative expression (MT/MG)
2.8.3.17-RXN: NO_NAME	0	0.808729	0.54805	1.1934	0.284899	0.50492	Relative expression (MT/MG)
3.1.3.54-RXN: NO_NAME	0	1.10704	0.67182	1.82421	0.689846	0.795927	Relative expression (MT/MG)
3.5.4.27-RXN: NO_NAME	0	1.37354	0.300386	6.28059	0.682361	0.795927	Relative expression (MT/MG)
4.3.1.14-RXN: NO_NAME	0	0.626488	0.255137	1.53834	0.307595	0.50492	Relative expression (MT/MG)
ACETATE--COA-LIGASE-ADP-FORMING-RXN: NO_NAME	0	2.12086	0.597392	7.52945	0.244815	0.46302	Relative expression (MT/MG)
BACOAHYDRO-RXN: NO_NAME	0	0.619557	0.334217	1.14851	0.128436	0.324327	Relative expression (MT/MG)
BAIAEUBSP-RXN: NO_NAME	0	0.505373	0.22824	1.11901	0.0924237	0.295021	Relative expression (MT/MG)
CYTOCHROME-C-OXIDASE-RXN: NO_NAME	0	0.67073	0.300841	1.4954	0.328905	0.529902	Relative expression (MT/MG)
CYTOCHROME-C3-HYDROGENASE-RXN: NO_NAME	0	58.2711	0.820306	4139.33	0.061632	0.295021	Relative expression (MT/MG)
FORMAMIDASE-RXN: NO_NAME	0	1.41794	0.32025	6.27809	0.645502	0.790967	Relative expression (MT/MG)
GAPOXNPHOSPHN-RXN: NO_NAME	0	0.294618	0.0541808	1.60204	0.157212	0.359932	Relative expression (MT/MG)
GLUTAMATE-DEHYDROGENASE-RXN: NO_NAME	0	0.181486	0.0149842	2.19812	0.179895	0.391525	Relative expression (MT/MG)
H2-METHYLENE-THMPT-DEHYDRO-RXN: NO_NAME	0	0.881287	0.173872	4.46688	0.878709	0.899385	Relative expression (MT/MG)
HISTAMINE-N-METHYLTRANSFERASE-RXN: NO_NAME	0	2.48882	0.557111	11.1185	0.232486	0.459689	Relative expression (MT/MG)
HYDROGENSULFITE-REDUCTASE-RXN: NO_NAME	0	1.07753	0.6095	1.90497	0.797276	0.870296	Relative expression (MT/MG)
L-LYSINE-AMINOTRANSFERASE-RXN: NO_NAME	0	0.806528	0.466861	1.39332	0.440793	0.616454	Relative expression (MT/MG)
LACTOYL-COA-DEHYDRATASE-RXN: D-Lactoyl-CoA dehydratase	0	1.66562	0.772362	3.59195	0.193184	0.400166	Relative expression (MT/MG)
LYSINE-23-AMINOMUTASE-RXN: NO_NAME	0	0.962148	0.613608	1.50866	0.866473	0.899385	Relative expression (MT/MG)
METHYLASPARTATE-AMMONIA-LYASE-RXN: NO_NAME	0	1.48163	0.797133	2.75392	0.213835	0.432643	Relative expression (MT/MG)
METHYLASPARTATE-MUTASE-RXN: NO_NAME	0	0.466181	0.175953	1.23513	0.124735	0.324327	Relative expression (MT/MG)
METHYLMALONYL-COA-EPIM-RXN: NO_NAME	0	0.459717	0.166278	1.271	0.134182	0.324327	Relative expression (MT/MG)
MRNA-GUANINE-N7--METHYLTRANSFERASE-RXN: NO_NAME	0	0.157791	0.00630222	3.95065	0.261089	0.473224	Relative expression (MT/MG)
PROLINE-RACEMASE-RXN: NO_NAME	0	1.22377	0.4455	3.36164	0.695293	0.795927	Relative expression (MT/MG)
PROPANOATECOA-LIGASE-RXN: Propionate--CoA ligase (ADP-forming)	0	2.12086	0.597392	7.52945	0.244815	0.46302	Relative expression (MT/MG)
PSII-RXN: NO_NAME	0	0.815369	0.350195	1.89845	0.635952	0.790398	Relative expression (MT/MG)
PYRUVATE-DECARBOXYLASE-RXN: NO_NAME	0	1.29739	0.546903	3.07771	0.554705	0.720289	Relative expression (MT/MG)
QOR-RXN: NO_NAME	0	0.945134	0.47254	1.89038	0.873236	0.899385	Relative expression (MT/MG)
RUBREDOXIN--NAD+-REDUCTASE-RXN: NO_NAME	0	1.53553	0.553237	4.2619	0.410263	0.615395	Relative expression (MT/MG)
RXN-10063: GTP cyclohydrolase IV	0	1.24548	0.272403	5.69462	0.777122	0.86679	Relative expression (MT/MG)
RXN-10066: NO_NAME	0	0.915674	0.302167	2.77482	0.876238	0.899385	Relative expression (MT/MG)
RXN-11833: NO_NAME	0	1.28088	0.837183	1.95972	0.2539	0.469985	Relative expression (MT/MG)
RXN-12826: NO_NAME	0	1.13437	0.633327	2.0318	0.671586	0.795927	Relative expression (MT/MG)
RXN-14907: NO_NAME	0	0.714949	0.32201	1.58738	0.409641	0.615395	Relative expression (MT/MG)
RXN-15568: NO_NAME	0	1.90318	0.565357	6.40672	0.298748	0.50492	Relative expression (MT/MG)
RXN-15775: NO_NAME	0	1.24063	0.657585	2.34063	0.505575	0.687267	Relative expression (MT/MG)
RXN-15830: NO_NAME	0	0.660933	0.298847	1.46173	0.306507	0.50492	Relative expression (MT/MG)
RXN-16391: NO_NAME	0	0.459717	0.166278	1.271	0.134182	0.324327	Relative expression (MT/MG)
RXN-6161: NO_NAME	0	1.29739	0.546903	3.07771	0.554705	0.720289	Relative expression (MT/MG)
RXN-7566: NO_NAME	0	0.236939	0.0422093	1.33005	0.101847	0.295021	Relative expression (MT/MG)
RXN-7692: NO_NAME	0	1.29739	0.546903	3.07771	0.554705	0.720289	Relative expression (MT/MG)
RXN-8617: NO_NAME	0	1.10704	0.67182	1.82421	0.689846	0.795927	Relative expression (MT/MG)
RXN-8658: NO_NAME	0	0.505373	0.22824	1.11901	0.0924237	0.295021	Relative expression (MT/MG)
RXN-8659: NO_NAME	0	0.505373	0.22824	1.11901	0.0924237	0.295021	Relative expression (MT/MG)
TAURINE-AMINOTRANSFERASE-RXN: NO_NAME	0	0.714949	0.32201	1.58738	0.409641	0.615395	Relative expression (MT/MG)
TRANS-PENTAPRENYLTRANSFERASE-RXN: NO_NAME	0	1.11209	0.580066	2.13206	0.749022	0.846298	Relative expression (MT/MG)
TYROSINE-PHENOL-LYASE-RXN: NO_NAME	0	0.594159	0.162739	2.16927	0.430727	0.616454	Relative expression (MT/MG)

## Sheet: Table S5
Table S5. UniRef90 gene families included in 500 x 10-fold elastic-net penalized Cox regression.
UniRef90 Gene Family	Number of times selected	Hazard ratio	Lower 95% CI	Upper 95% CI	P-value	q-value	Data type
UniRef90_A7UXY7: NO_NAME	465	20.7638	2.28121	188.995	0.00710448	0.113429	Metagenome
UniRef90_R6HIS5: NO_NAME	465	5.58765	1.65379	18.879	0.00560778	0.113429	Metagenome
UniRef90_R6HWY5: NO_NAME	462	1.24559	1.05571	1.46963	0.00925583	0.113429	Metagenome
UniRef90_A7V4G2: NO_NAME	459	12.2276	1.7618	84.8643	0.0113106	0.113429	Metagenome
UniRef90_A7V4G3: NO_NAME	439	4.76155	1.45902	15.5394	0.00971008	0.113429	Metagenome
UniRef90_I9T5R1: NO_NAME	439	2.3297	1.32813	4.0866	0.00318073	0.113429	Metagenome
UniRef90_A7LQH0: NO_NAME	417	269.796	0.934308	77908	0.0528073	0.17133	Metagenome
UniRef90_R6U4K6: Transposase IS30 family	404	0.62861	0.448026	0.881982	0.00721363	0.113429	Metagenome
UniRef90_A7V0F8: NO_NAME	394	2.82035	1.08098	7.35844	0.0340774	0.127572	Metagenome
UniRef90_A5Z326: NO_NAME	354	0.764135	0.612243	0.95371	0.0173515	0.113429	Metagenome
UniRef90_D1KAJ0: NO_NAME	354	2.82872	1.24838	6.40964	0.0127177	0.113429	Metagenome
UniRef90_G9S3B8: NO_NAME	354	1.35717	0.998583	1.84453	0.0510638	0.17133	Metagenome
UniRef90_C4ZCX6: NO_NAME	332	0.664815	0.424035	1.04232	0.0751816	0.195714	Metagenome
UniRef90_UPI00015BEA70: MULTISPECIES_hydrolase	332	115.734	2.02575	6612.01	0.0213333	0.113429	Metagenome
UniRef90_A5ZLI2: NO_NAME	303	21.6145	1.77768	262.806	0.0158916	0.113429	Metagenome
UniRef90_A6L561: Transposase	303	0.745153	0.553515	1.00314	0.0524602	0.17133	Metagenome
UniRef90_UPI000156186B: hydrolase	258	0.804046	0.622764	1.0381	0.0942962	0.215113	Metagenome
UniRef90_A7AJP8: NO_NAME	117	1.92262	0.800398	4.61827	0.143732	0.287465	Metagenome
UniRef90_E5X406: NO_NAME	117	1.53717	0.970307	2.43521	0.0670126	0.184601	Metagenome
UniRef90_F7LFA0: NO_NAME	78	7.99619	1.93746	33.0015	0.00404746	0.113429	Metagenome
UniRef90_A5Z511: NO_NAME	34	0.404636	0.14194	1.15352	0.0904963	0.215022	Metagenome
UniRef90_I9GGP8: NO_NAME	34	1.98582	0.9713	4.06001	0.060082	0.17544	Metagenome
UniRef90_C3R2Z9: NO_NAME	6	2.16865	0.927197	5.07231	0.0741582	0.195714	Metagenome
UniRef90_F3PSP1: NO_NAME	3	0.918238	0.783634	1.07596	0.291565	0.453835	Metagenome
UniRef90_T4BTZ3: NO_NAME	3	1.02125	0.828053	1.25953	0.844173	0.940834	Metagenome
UniRef90_A0A015P9C8: Putative membrane protein (Fragment)	0	1.30501	0.740982	2.29837	0.356593	0.542319	Metagenome
UniRef90_A0A015T1I1: NO_NAME	0	1.06885	0.660707	1.72911	0.786168	0.899547	Metagenome
UniRef90_A0A015TIF5: NO_NAME	0	1.1677	0.713998	1.90969	0.536755	0.689271	Metagenome
UniRef90_A0A015VJT9: NO_NAME	0	0.936597	0.786836	1.11486	0.461217	0.623497	Metagenome
UniRef90_A0A016KDX5: NO_NAME	0	4.33375	1.18778	15.8121	0.0263786	0.113429	Metagenome
UniRef90_A0A023WJZ7: Mobilization protein	0	2.33232	1.13079	4.81053	0.0218599	0.113429	Metagenome
UniRef90_A5KR91: NO_NAME	0	5.05694	0.823449	31.0555	0.0800787	0.201577	Metagenome
UniRef90_A5KR94: NO_NAME	0	1.01369	0.226983	4.52703	0.985796	0.985796	Metagenome
UniRef90_A5KRI2: NO_NAME	0	2.20047	0.314669	15.3878	0.426735	0.593365	Metagenome
UniRef90_A5KRL0: NO_NAME	0	2.64312	0.576461	12.1189	0.210932	0.371038	Metagenome
UniRef90_A5Z319: NO_NAME	0	1.06182	0.503187	2.24065	0.874901	0.95325	Metagenome
UniRef90_A5Z5I9: NO_NAME	0	0.840133	0.482455	1.46298	0.538198	0.689271	Metagenome
UniRef90_A5ZBN1: NO_NAME	0	1.0983	0.897713	1.34371	0.362146	0.545085	Metagenome
UniRef90_A5ZI73: NO_NAME	0	4.22727	1.23856	14.4279	0.021358	0.113429	Metagenome
UniRef90_A5ZL08: NO_NAME	0	1.66572	0.87529	3.16995	0.120121	0.250538	Metagenome
UniRef90_A5ZLI4: NO_NAME	0	3.69756	1.16985	11.6869	0.0259346	0.113429	Metagenome
UniRef90_A5ZQM1: NO_NAME	0	0.37035	0.101182	1.35556	0.133494	0.270697	Metagenome
UniRef90_A5ZQM3: NO_NAME	0	0.62724	0.326734	1.20413	0.16099	0.30927	Metagenome
UniRef90_A5ZT60: NO_NAME	0	1.00449	0.790755	1.276	0.970704	0.984186	Metagenome
UniRef90_A5ZYU0: NO_NAME	0	0.706549	0.420514	1.18715	0.189511	0.350236	Metagenome
UniRef90_A5ZYV3: NO_NAME	0	0.69913	0.333701	1.46473	0.342862	0.526925	Metagenome
UniRef90_A6BKY7: NO_NAME	0	1.13835	0.492716	2.62999	0.761671	0.889632	Metagenome
UniRef90_A6KYF8: NO_NAME	0	1.41122	0.836537	2.38071	0.196691	0.358962	Metagenome
UniRef90_A6KYN7: Transposase	0	1.32245	0.80698	2.16719	0.267419	0.438688	Metagenome
UniRef90_A6L108: NO_NAME	0	0.98923	0.648577	1.5088	0.959901	0.980039	Metagenome
UniRef90_A7B5W7: NO_NAME	0	1.16187	0.708338	1.90577	0.55237	0.689282	Metagenome
UniRef90_A7B5X1: NO_NAME	0	1.41422	0.852846	2.34512	0.17923	0.335481	Metagenome
UniRef90_A7B6K2: NO_NAME	0	1.30942	0.238181	7.19862	0.756541	0.889632	Metagenome
UniRef90_A7UZK9: NO_NAME	0	2.76568	1.02466	7.46492	0.0446338	0.155156	Metagenome
UniRef90_A7V2D0: NO_NAME	0	6.47218	1.45324	28.8246	0.0142665	0.113429	Metagenome
UniRef90_A7V2K8: NO_NAME	0	14.4495	2.11886	98.5382	0.00639892	0.113429	Metagenome
UniRef90_A7V4G1: NO_NAME	0	8.51832	1.31988	54.976	0.0243394	0.113429	Metagenome
UniRef90_A7V8A5: NO_NAME	0	1.14254	0.908983	1.4361	0.253417	0.422004	Metagenome
UniRef90_A8RZB5: NO_NAME	0	0.993895	0.611676	1.61495	0.980273	0.985796	Metagenome
UniRef90_A8S539: NO_NAME	0	1.21704	0.877783	1.68742	0.238746	0.410081	Metagenome
UniRef90_A8S6F0: NO_NAME	0	0.291981	0.100077	0.851877	0.0242307	0.113429	Metagenome
UniRef90_A8S6F2: NO_NAME	0	0.562487	0.354066	0.893593	0.014835	0.113429	Metagenome
UniRef90_A8S7R2: NO_NAME	0	0.781402	0.604231	1.01052	0.0600779	0.17544	Metagenome
UniRef90_A8S9X2: NO_NAME	0	0.793578	0.618908	1.01754	0.068322	0.184722	Metagenome
UniRef90_A8ST13: NO_NAME	0	0.828774	0.669331	1.0262	0.0849293	0.206661	Metagenome
UniRef90_B0NWG0: NO_NAME	0	1.27477	0.44729	3.63306	0.649597	0.777387	Metagenome
UniRef90_B0NWG2: NO_NAME	0	2.06949	0.760604	5.63079	0.154398	0.300561	Metagenome
UniRef90_B3C6D0: NO_NAME	0	1.70331	0.985099	2.94517	0.0566161	0.17544	Metagenome
UniRef90_B3JII1: NO_NAME	0	1.60899	0.845208	3.06299	0.147617	0.291245	Metagenome
UniRef90_B3JMD4: NO_NAME	0	5.26423	1.24029	22.3432	0.0243237	0.113429	Metagenome
UniRef90_B3JQM0: NO_NAME	0	0.902259	0.674023	1.20778	0.489411	0.649582	Metagenome
UniRef90_B5CLP5: NO_NAME	0	0.524221	0.0771887	3.56021	0.508747	0.669163	Metagenome
UniRef90_B5CUP9: NO_NAME	0	1.06706	0.820303	1.38804	0.628575	0.758446	Metagenome
UniRef90_B5CX28: NO_NAME	0	1.03222	0.844792	1.26122	0.756445	0.889632	Metagenome
UniRef90_B5D4J0: NO_NAME	0	0.975641	0.624177	1.52501	0.913825	0.970406	Metagenome
UniRef90_B5D4L3: NO_NAME	0	0.734064	0.434228	1.24094	0.248444	0.421777	Metagenome
UniRef90_B5D4M3: NO_NAME	0	1.16453	0.629736	2.15348	0.627245	0.758446	Metagenome
UniRef90_B7AMT3: NO_NAME	0	0.973153	0.555473	1.7049	0.924216	0.970406	Metagenome
UniRef90_C0FSN2: NO_NAME	0	2.01129	0.914837	4.42188	0.0821146	0.203199	Metagenome
UniRef90_C3R3D0: NO_NAME	0	1.37718	0.660914	2.8697	0.392883	0.562362	Metagenome
UniRef90_C3R3E3: NO_NAME	0	1.46205	0.727194	2.93951	0.28643	0.453835	Metagenome
UniRef90_C3R490: SpoVT/AbrB-like protein	0	0.805778	0.539141	1.20428	0.292195	0.453835	Metagenome
UniRef90_C3R491: mRNA interferase	0	0.773057	0.508113	1.17615	0.229278	0.398506	Metagenome
UniRef90_C3R498: NO_NAME	0	1.22829	0.769043	1.96179	0.389384	0.562362	Metagenome
UniRef90_C3RFW0: NO_NAME	0	1.0976	0.534122	2.25553	0.799944	0.905363	Metagenome
UniRef90_C4Z9A0: NO_NAME	0	0.654723	0.449721	0.953176	0.0270873	0.113429	Metagenome
UniRef90_C6IUU9: Txe/YoeB family addiction module toxin	0	4.91215	1.18788	20.3128	0.0279688	0.113429	Metagenome
UniRef90_C7H225: NO_NAME	0	0.85808	0.729908	1.00876	0.0636917	0.182333	Metagenome
UniRef90_C7HAG5: NO_NAME	0	0.657138	0.419959	1.02827	0.0660679	0.184601	Metagenome
UniRef90_C9KZX3: NO_NAME	0	1.8431	0.600408	5.65784	0.285288	0.453835	Metagenome
UniRef90_D0TYR8: NO_NAME	0	1.0142	0.784707	1.3108	0.914229	0.970406	Metagenome
UniRef90_D0TYS1: NO_NAME	0	1.30891	0.719727	2.38042	0.37767	0.562156	Metagenome
UniRef90_D1KAJ3: NO_NAME	0	2.89809	1.04406	8.04448	0.041074	0.146263	Metagenome
UniRef90_D4JQL5: NO_NAME	0	0.843029	0.502612	1.41401	0.517556	0.674672	Metagenome
UniRef90_D4VB58: NO_NAME	0	10.7878	1.59026	73.1804	0.0148951	0.113429	Metagenome
UniRef90_D4VBZ8: IstB-like ATP-binding protein	0	0.819767	0.648642	1.03604	0.0961865	0.21605	Metagenome
UniRef90_D7K675: NO_NAME	0	3.92853	1.49052	10.3543	0.00565413	0.113429	Metagenome
UniRef90_E2N7L5: NO_NAME	0	4.34618	1.35903	13.8991	0.0132413	0.113429	Metagenome
UniRef90_E2N7L9: Relaxase/mobilization nuclease domain protein	0	5.32801	1.14557	24.7803	0.0329002	0.126406	Metagenome
UniRef90_E4W393: NO_NAME	0	5.37622	1.2716	22.7302	0.0222157	0.113429	Metagenome
UniRef90_E4W3C5: NO_NAME	0	1.18646	0.912778	1.54221	0.201286	0.362812	Metagenome
UniRef90_E4W3E9: NO_NAME	0	1.05559	0.935204	1.19148	0.381188	0.562156	Metagenome
UniRef90_E5UZD3: NO_NAME	0	1.29948	0.649099	2.60151	0.459488	0.623497	Metagenome
UniRef90_E5V0J4: MbpA protein	0	0.926434	0.75751	1.13303	0.456889	0.623497	Metagenome
UniRef90_E5V0K3: NO_NAME	0	0.938048	0.753908	1.16716	0.566238	0.700599	Metagenome
UniRef90_E5V0K7: NO_NAME	0	0.990046	0.792772	1.23641	0.929686	0.970406	Metagenome
UniRef90_E5X4H6: NO_NAME	0	10.9902	1.5052	80.2446	0.0181205	0.113429	Metagenome
UniRef90_F0R8Y9: NO_NAME	0	7.96096	1.23387	51.3645	0.0291887	0.115177	Metagenome
UniRef90_F0R8Z4: Bacteroides conjugative transposon TraK protein	0	10.9781	1.44352	83.4897	0.0206332	0.113429	Metagenome
UniRef90_F3PNT0: Prevent-host-death family protein	0	0.991247	0.834902	1.17687	0.920042	0.970406	Metagenome
UniRef90_F3PNT7: Relaxase/mobilization nuclease domain protein	0	0.979295	0.785726	1.22055	0.852284	0.942678	Metagenome
UniRef90_G1UL81: NO_NAME	0	1.22228	0.959141	1.55762	0.104646	0.231489	Metagenome
UniRef90_G1ULT4: NO_NAME	0	0.746455	0.490119	1.13686	0.173073	0.328165	Metagenome
UniRef90_G1ULT6: NO_NAME	0	1.33932	0.676334	2.6522	0.401958	0.564508	Metagenome
UniRef90_I8ZEZ5: NO_NAME	0	1.94623	1.1625	3.25833	0.0113186	0.113429	Metagenome
UniRef90_I9AIG9: NO_NAME	0	1.72068	0.870622	3.4007	0.11843	0.250538	Metagenome
UniRef90_I9AUB9: NO_NAME	0	1.0546	0.869328	1.27936	0.589661	0.723449	Metagenome
UniRef90_I9E8A4: NO_NAME	0	0.75225	0.560914	1.00885	0.0572842	0.17544	Metagenome
UniRef90_I9IJN0: NO_NAME	0	1.90403	0.975211	3.71749	0.0592322	0.17544	Metagenome
UniRef90_I9PIJ2: NO_NAME	0	1.50265	0.726993	3.10587	0.271637	0.440655	Metagenome
UniRef90_I9R2D4: NO_NAME	0	1.39596	0.918975	2.12053	0.117847	0.250538	Metagenome
UniRef90_I9TSD3: NO_NAME	0	1.0094	0.755234	1.34911	0.949578	0.976326	Metagenome
UniRef90_I9U5F1: NO_NAME	0	0.97258	0.793672	1.19182	0.788644	0.899547	Metagenome
UniRef90_J7TUV6: NO_NAME	0	0.979657	0.617165	1.55506	0.930527	0.970406	Metagenome
UniRef90_K0WTB3: NO_NAME	0	0.984221	0.825555	1.17338	0.859247	0.943233	Metagenome
UniRef90_K5ZEM5: NO_NAME	0	0.883102	0.622966	1.25186	0.485014	0.649582	Metagenome
UniRef90_K5ZST3: NO_NAME	0	1.26459	0.879191	1.81892	0.2056	0.366069	Metagenome
UniRef90_K7ZQ45: Mobilization protein C	0	6.04559	1.21806	30.0061	0.0277129	0.113429	Metagenome
UniRef90_Q45122: MbpA	0	3.46388	0.876449	13.6898	0.0764087	0.195714	Metagenome
UniRef90_R0HEY5: NO_NAME	0	3.2363	0.711675	14.7169	0.128553	0.264349	Metagenome
UniRef90_R6DF17: NO_NAME	0	2.44693	0.861187	6.95259	0.0930528	0.215113	Metagenome
UniRef90_R6HHA8: NO_NAME	0	1.11286	0.866569	1.42914	0.402115	0.564508	Metagenome
UniRef90_R6HKK8: NO_NAME	0	1.20371	1.027	1.41081	0.0220814	0.113429	Metagenome
UniRef90_R6HNC3: NO_NAME	0	2.89654	1.06024	7.91326	0.0380718	0.138962	Metagenome
UniRef90_R6HVT0: NO_NAME	0	1.88378	1.17297	3.02531	0.00879101	0.113429	Metagenome
UniRef90_R7EDE0: NO_NAME	0	1.07847	0.84433	1.37754	0.545213	0.689282	Metagenome
UniRef90_R7EFZ0: NO_NAME	0	2.46108	0.865199	7.0006	0.0913107	0.215022	Metagenome
UniRef90_R7ENJ4: NO_NAME	0	3.39887	1.21616	9.49905	0.0196372	0.113429	Metagenome
UniRef90_R9HKW7: NO_NAME	0	4.45818	1.41311	14.065	0.0107758	0.113429	Metagenome
UniRef90_T4BR94: NO_NAME	0	0.958365	0.721429	1.27312	0.769139	0.891225	Metagenome
UniRef90_UPI00015E6A9A: hydrolase	0	0.821008	0.642772	1.04867	0.114236	0.248933	Metagenome
UniRef90_UPI0001FABDB5: hydrolase	0	0.461091	0.0788611	2.69594	0.390203	0.562362	Metagenome
UniRef90_UPI000469B491: NO_NAME	0	1.0057	0.861433	1.17412	0.942658	0.976085	Metagenome
UniRef90_W1I5D4: Uncultured bacterium plasmid pRGF00011	0	1.48596	0.75202	2.93621	0.254359	0.422004	Metagenome
UniRef90_W1I7H1: Uncultured bacterium extrachromosomal DNA RGF00035	0	0.96126	0.676652	1.36558	0.825423	0.927014	Metagenome
UniRef90_W1I8Q3: Uncultured bacterium extrachromosomal DNA RGF00115	0	1.17074	0.697217	1.96587	0.551089	0.689282	Metagenome
UniRef90_C9KZG0: NO_NAME	162	1.79161	1.00391	3.19735	0.0484704	0.450621	Metatranscriptome
UniRef90_Q3E813: Uncharacterized protein YLR154C-G	162	1.24324	0.985854	1.56781	0.065824	0.450621	Metatranscriptome
UniRef90_T2BL02: Cell wall-associated hydrolase	162	0.169522	0.0124172	2.31435	0.183258	0.4552	Metatranscriptome
UniRef90_R6BZV5: 50S ribosomal protein L28	78	1.50866	1.0481	2.17159	0.0269108	0.450621	Metatranscriptome
UniRef90_A8SEL1: NO_NAME	73	3.71397	0.472209	29.2107	0.212422	0.479168	Metatranscriptome
UniRef90_UPI000156186B: hydrolase	62	8.18537e-58	0	Inf	0.927966	0.951165	Metatranscriptome
UniRef90_A5ZL08: NO_NAME	60	1.01507e+25	2.10225e-11	4.90129e+60	0.169588	0.45276	Metatranscriptome
UniRef90_A8SAI8: NO_NAME	60	19.665	0.376867	1026.12	0.13985	0.450621	Metatranscriptome
UniRef90_A6L9X9: NO_NAME	58	0.564958	0.28472	1.12102	0.102419	0.450621	Metatranscriptome
UniRef90_R5K264: Hsp20-like protein	58	0.00196811	2.58977e-07	14.9568	0.171737	0.45276	Metatranscriptome
UniRef90_U2DPX3: NO_NAME	43	1.94591	0.981819	3.85669	0.0564649	0.450621	Metatranscriptome
UniRef90_A0A016JHV3: Putative serine acetyltransferase	42	2.31793	0.84826	6.3339	0.101186	0.450621	Metatranscriptome
UniRef90_A5Z511: NO_NAME	42	0.4693	0.174292	1.26364	0.134401	0.450621	Metatranscriptome
UniRef90_A5ZLI4: NO_NAME	42	9.99385e+71	0	Inf	0.988672	0.993519	Metatranscriptome
UniRef90_A6BIN8: NO_NAME	42	1.60128	1.02515	2.50118	0.0385286	0.450621	Metatranscriptome
UniRef90_A6KYS7: 30S ribosomal protein S15	42	4.83166	1.01379	23.0274	0.04802	0.450621	Metatranscriptome
UniRef90_A6L028: Ribosome maturation factor RimP	42	5.62654	0.772312	40.9911	0.0881947	0.450621	Metatranscriptome
UniRef90_A6L1Q1: NO_NAME	42	0.559615	0.264299	1.18491	0.129339	0.450621	Metatranscriptome
UniRef90_A6L882: Small heat shock protein	42	0.146667	0.0194385	1.10663	0.0626406	0.450621	Metatranscriptome
UniRef90_A6LIF9: 10 kDa chaperonin	42	0.112941	0.0111311	1.14595	0.0650725	0.450621	Metatranscriptome
UniRef90_A7B5W7: NO_NAME	42	0.401887	0.153573	1.0517	0.06327	0.450621	Metatranscriptome
UniRef90_A7B6Q1: NO_NAME	42	0.597645	0.353013	1.0118	0.0553248	0.450621	Metatranscriptome
UniRef90_A7LS52: NO_NAME	42	8.15614	1.19762	55.5458	0.0320136	0.450621	Metatranscriptome
UniRef90_A7UXY7: NO_NAME	42	2.82438	0.926056	8.61409	0.068005	0.450621	Metatranscriptome
UniRef90_A7VP68: NO_NAME	42	0.514323	0.234108	1.12994	0.0977668	0.450621	Metatranscriptome
UniRef90_D1PBV2: ATPase/histidine kinase/DNA gyrase B/HSP90 domain protein	42	4.17502	0.934617	18.6502	0.0612825	0.450621	Metatranscriptome
UniRef90_D4PZQ0: NO_NAME	42	1.39841	0.656169	2.98025	0.385058	0.608767	Metatranscriptome
UniRef90_D4RW21: Bacterial flagellin domain protein (Fragment)	42	0.663144	0.35991	1.22186	0.187712	0.456297	Metatranscriptome
UniRef90_D4RW98: ABC transporter, solute-binding protein	42	0.507982	0.192447	1.34087	0.171405	0.45276	Metatranscriptome
UniRef90_D4RY26: NO_NAME	42	0.76016	0.451598	1.27955	0.301998	0.536648	Metatranscriptome
UniRef90_D9RTL1: 30S ribosomal protein S19	42	2.73604e+11	1.17341e-53	6.37962e+75	0.727644	0.828706	Metatranscriptome
UniRef90_F3QKQ8: NO_NAME	42	1.21538	0.866798	1.70415	0.25802	0.506973	Metatranscriptome
UniRef90_F3QP25: NO_NAME	42	1.1565	0.946561	1.413	0.154841	0.450621	Metatranscriptome
UniRef90_F7JHZ6: NO_NAME	42	2.23732	0.977466	5.12101	0.0566434	0.450621	Metatranscriptome
UniRef90_J9FHI9: Ribosomal protein S21	42	0.41897	0.13502	1.30007	0.132123	0.450621	Metatranscriptome
UniRef90_Q8A461: Tyrosine recombinase XerC	42	51.6417	0.648221	4114.12	0.0774113	0.450621	Metatranscriptome
UniRef90_R5LE30: Maltose-binding protein	42	0.500022	0.190897	1.30972	0.158304	0.451062	Metatranscriptome
UniRef90_R5LTJ1: Ribosomal protein L14E	42	0.482027	0.18194	1.27707	0.142101	0.450621	Metatranscriptome
UniRef90_R5MCX5: NO_NAME	42	0.618224	0.276896	1.38031	0.240592	0.500682	Metatranscriptome
UniRef90_R5QVP7: NO_NAME	42	0.597582	0.327898	1.08907	0.0926931	0.450621	Metatranscriptome
UniRef90_R6ACM8: SusD family protein	42	0.504452	0.218829	1.16288	0.108303	0.450621	Metatranscriptome
UniRef90_R6B6F0: 50S ribosomal protein L31 type B	42	8.76636e+09	0.0429876	1.78771e+21	0.0848614	0.450621	Metatranscriptome
UniRef90_R6BS08: 50S ribosomal protein L16	42	8.31928e+11	4.59115e-245	1.50748e+268	0.927357	0.951165	Metatranscriptome
UniRef90_R6CNQ5: Ribosomal subunit interface protein	42	346.563	0.0621984	1.93102e+06	0.183889	0.4552	Metatranscriptome
UniRef90_R6IHH2: NO_NAME	42	221.338	0.000309358	1.58363e+08	0.432408	0.636313	Metatranscriptome
UniRef90_R6X2N4: NO_NAME	42	0.424054	0.158593	1.13386	0.0873312	0.450621	Metatranscriptome
UniRef90_R7DK08: NO_NAME	42	0.903325	0.751514	1.0858	0.278776	0.522706	Metatranscriptome
UniRef90_R7DWS9: NO_NAME	42	0.670273	0.413497	1.08651	0.104514	0.450621	Metatranscriptome
UniRef90_R7EI53: NO_NAME	42	0.623127	0.229823	1.68951	0.352647	0.585146	Metatranscriptome
UniRef90_R7IBG7: NO_NAME	42	0.500622	0.180016	1.39222	0.184875	0.4552	Metatranscriptome
UniRef90_R7JJ11: 30S ribosomal protein S17	42	1.64983	0.827008	3.29129	0.155336	0.450621	Metatranscriptome
UniRef90_R7NKL8: NO_NAME	42	1.75602	0.915834	3.367	0.0900218	0.450621	Metatranscriptome
UniRef90_R7NQL1: 3-oxoacyl-[acyl-carrier-protein] synthase 2	42	3.10725	0.99567	9.69701	0.0508756	0.450621	Metatranscriptome
UniRef90_R7NSE3: NO_NAME	42	4.61433	0.541845	39.2955	0.16173	0.451062	Metatranscriptome
UniRef90_R7NTF5: NO_NAME	42	1.88165	0.903744	3.9177	0.0911227	0.450621	Metatranscriptome
UniRef90_S5D3A1: NO_NAME	42	2.1774	0.973033	4.87247	0.0582943	0.450621	Metatranscriptome
UniRef90_UPI00015BEA70: MULTISPECIES_hydrolase	42	2.51087	0.694232	9.08121	0.160439	0.451062	Metatranscriptome
UniRef90_UPI00015E6A9A: hydrolase	42	0.837687	0.53288	1.31684	0.442837	0.643841	Metatranscriptome
UniRef90_UPI0001B4A0BA: NO_NAME	42	0.637437	0.284141	1.43002	0.274689	0.519796	Metatranscriptome
UniRef90_UPI0001FABDB5: hydrolase	42	0.00669005	3.81309e-06	11.7377	0.188914	0.457411	Metatranscriptome
UniRef90_A0A015ZZR8: NO_NAME	0	1.21051	0.819116	1.78891	0.337713	0.573739	Metatranscriptome
UniRef90_A0A016C620: NO_NAME	0	2.52642	0.858009	7.43907	0.0925564	0.450621	Metatranscriptome
UniRef90_A0A016EJF6: NO_NAME	0	1.29012	0.569594	2.9221	0.541403	0.708432	Metatranscriptome
UniRef90_A0A016KDX5: NO_NAME	0	2.56607	0.774455	8.50236	0.123118	0.450621	Metatranscriptome
UniRef90_A0A023KWQ1: NO_NAME	0	0.423596	0.136301	1.31646	0.137609	0.450621	Metatranscriptome
UniRef90_A0A024PJX1: NO_NAME	0	0.400642	0.114723	1.39915	0.151686	0.450621	Metatranscriptome
UniRef90_A1A2E5: DEAD/DEAH box helicase-like	0	1.24381	0.752066	2.05708	0.395341	0.613781	Metatranscriptome
UniRef90_A1A7P6: NO_NAME	0	0.380084	0.108114	1.33621	0.13152	0.450621	Metatranscriptome
UniRef90_A1AII0: NO_NAME	0	0.636271	0.213408	1.89703	0.417247	0.628938	Metatranscriptome
UniRef90_A4VYJ1: NO_NAME	0	1.24228	0.809449	1.90655	0.320862	0.55743	Metatranscriptome
UniRef90_A5KME9: NO_NAME	0	0.874636	0.490898	1.55835	0.649431	0.772514	Metatranscriptome
UniRef90_A5KP23: NO_NAME	0	1.15672	0.286589	4.66873	0.837953	0.902524	Metatranscriptome
UniRef90_A5KR91: NO_NAME	0	1.92562	0.4561	8.12985	0.372561	0.606086	Metatranscriptome
UniRef90_A5KR92: NO_NAME	0	0.952838	0.346383	2.62109	0.925446	0.951165	Metatranscriptome
UniRef90_A5KR94: NO_NAME	0	1.4828	0.341537	6.43761	0.598976	0.747202	Metatranscriptome
UniRef90_A5Z2Z6: NO_NAME	0	1.6541	0.368468	7.42546	0.51127	0.692154	Metatranscriptome
UniRef90_A5Z309: NO_NAME	0	0.85924	0.584173	1.26383	0.44093	0.642588	Metatranscriptome
UniRef90_A5Z326: NO_NAME	0	0.821822	0.571724	1.18132	0.289174	0.524608	Metatranscriptome
UniRef90_A5Z3U3: NO_NAME	0	0.668975	0.260496	1.71798	0.40348	0.618804	Metatranscriptome
UniRef90_A5Z498: NO_NAME	0	0.558839	0.229099	1.36317	0.200889	0.474349	Metatranscriptome
UniRef90_A5ZBN1: NO_NAME	0	1.10165	0.58071	2.08993	0.76697	0.854796	Metatranscriptome
UniRef90_A5ZBN2: NO_NAME	0	1.24249e+09	5.39403e-25	2.86201e+42	0.593149	0.742946	Metatranscriptome
UniRef90_A5ZI62: NO_NAME	0	1.15596	0.604912	2.20899	0.660921	0.780166	Metatranscriptome
UniRef90_A5ZI73: NO_NAME	0	78.6733	1.0348	5981.32	0.0482135	0.450621	Metatranscriptome
UniRef90_A5ZLI2: NO_NAME	0	3.17	0.454663	22.1018	0.244235	0.500682	Metatranscriptome
UniRef90_A5ZQM1: NO_NAME	0	0.306774	0.0143078	6.57758	0.449914	0.646485	Metatranscriptome
UniRef90_A5ZQM3: NO_NAME	0	1.69121	0.239272	11.9537	0.598454	0.747202	Metatranscriptome
UniRef90_A5ZTV8: NO_NAME	0	0.618727	0.295898	1.29377	0.202081	0.474349	Metatranscriptome
UniRef90_A5ZUA7: NO_NAME	0	1.32065	0.483033	3.61078	0.587827	0.739292	Metatranscriptome
UniRef90_A5ZYU0: NO_NAME	0	0.65892	0.216202	2.0082	0.463135	0.651781	Metatranscriptome
UniRef90_A5ZYV3: NO_NAME	0	0.238433	0.043261	1.31413	0.0997001	0.450621	Metatranscriptome
UniRef90_A6BKY6: NO_NAME	0	0.91227	0.329856	2.52303	0.85958	0.91619	Metatranscriptome
UniRef90_A6BKY7: NO_NAME	0	1.18525	0.381449	3.68282	0.768902	0.854796	Metatranscriptome
UniRef90_A6KWD5: 50S ribosomal protein L9	0	6.18116	1.08347	35.2633	0.0403412	0.450621	Metatranscriptome
UniRef90_A6KWV4: NO_NAME	0	1.40413	0.306121	6.44055	0.662289	0.780283	Metatranscriptome
UniRef90_A6KXA1: 10 kDa chaperonin	0	0.687415	0.141944	3.32905	0.641431	0.769343	Metatranscriptome
UniRef90_A6KXD7: NO_NAME	0	1.83825	0.628649	5.37526	0.266097	0.513009	Metatranscriptome
UniRef90_A6KXD9: 3-oxoacyl-[acyl-carrier protein] reductase	0	4.36376	1.00823	18.8869	0.048728	0.450621	Metatranscriptome
UniRef90_A6KXL2: Triosephosphate isomerase	0	3.79472	0.809894	17.78	0.0905661	0.450621	Metatranscriptome
UniRef90_A6KYH4: Methionine aminopeptidase	0	3.37648	0.906029	12.5831	0.0698364	0.450621	Metatranscriptome
UniRef90_A6KYI2: 30S ribosomal protein S14	0	4.29871	0.756993	24.4109	0.0998037	0.450621	Metatranscriptome
UniRef90_A6KYI4: 50S ribosomal protein L24	0	3.6993	0.8104	16.8865	0.0912911	0.450621	Metatranscriptome
UniRef90_A6KYI7: 50S ribosomal protein L29	0	2.57285	0.507662	13.0393	0.253758	0.506973	Metatranscriptome
UniRef90_A6KYJ3: 50S ribosomal protein L23	0	5.73175	0.899131	36.5386	0.0646755	0.450621	Metatranscriptome
UniRef90_A6KYJ8: 30S ribosomal protein S7	0	5.02166	0.803948	31.3666	0.084252	0.450621	Metatranscriptome
UniRef90_A6KYJ9: 30S ribosomal protein S12	0	6.66159	1.082	41.0137	0.0408559	0.450621	Metatranscriptome
UniRef90_A6KYK5: 50S ribosomal protein L10	0	2.69438	0.711798	10.1991	0.144447	0.450621	Metatranscriptome
UniRef90_A6KYK6: 50S ribosomal protein L1	0	3.15019	0.808674	12.2716	0.0981452	0.450621	Metatranscriptome
UniRef90_A6KYL0: Sigma-54 modulation protein	0	8.48344	0.736934	97.6596	0.086321	0.450621	Metatranscriptome
UniRef90_A6KYL1: Tyrosine recombinase XerC	0	6.34708	0.738194	54.5729	0.0922832	0.450621	Metatranscriptome
UniRef90_A6KZ25: DNA-binding protein HU-beta	0	1.04543	0.380139	2.87504	0.93141	0.953107	Metatranscriptome
UniRef90_A6KZ78: Acyl carrier protein	0	3.46776	0.632068	19.0254	0.152206	0.450621	Metatranscriptome
UniRef90_A6KZV4: NO_NAME	0	1.28378	0.573442	2.87403	0.54349	0.709653	Metatranscriptome
UniRef90_A6L014: RNA polymerase ECF-type sigma factor	0	0.952615	0.292588	3.10154	0.935758	0.95438	Metatranscriptome
UniRef90_A6L064: 30S ribosomal protein S20	0	25.5869	0.937382	698.425	0.0546471	0.450621	Metatranscriptome
UniRef90_A6L066: NO_NAME	0	3.02408	0.594073	15.3938	0.182597	0.4552	Metatranscriptome
UniRef90_A6L0A3: Rubredoxin	0	0.645045	0.180843	2.3008	0.499206	0.682249	Metatranscriptome
UniRef90_A6L0E2: NO_NAME	0	0.755229	0.200837	2.83997	0.677833	0.788029	Metatranscriptome
UniRef90_A6L0U9: 50S ribosomal protein L13	0	7.76771	0.866406	69.6409	0.0669728	0.450621	Metatranscriptome
UniRef90_A6L0V1: 30S ribosomal protein S2	0	4.64464	0.936596	23.0331	0.0601327	0.450621	Metatranscriptome
UniRef90_A6L0V2: Elongation factor Ts	0	3.90337	0.877885	17.3557	0.0736283	0.450621	Metatranscriptome
UniRef90_A6L0Y8: Fructose-bisphosphate aldolase	0	3.07544	0.49508	19.1046	0.227983	0.486886	Metatranscriptome
UniRef90_A6L1J7: Thioredoxin	0	2.2236	0.490389	10.0826	0.300145	0.535457	Metatranscriptome
UniRef90_A6L1J8: NO_NAME	0	2.95324	0.65145	13.388	0.16024	0.451062	Metatranscriptome
UniRef90_A6L1L6: NO_NAME	0	4.00681	0.614446	26.1284	0.146809	0.450621	Metatranscriptome
UniRef90_A6L1N6: Aminoacyl-histidine dipeptidase	0	12.6126	0.841083	189.133	0.0665461	0.450621	Metatranscriptome
UniRef90_A6L1P7: Outer membrane protein TonB	0	0.822273	0.456165	1.48221	0.515092	0.693176	Metatranscriptome
UniRef90_A6L1Q2: NO_NAME	0	2.75334	0.574005	13.207	0.205486	0.474894	Metatranscriptome
UniRef90_A6L1Q3: NO_NAME	0	2.22142	0.468719	10.528	0.314684	0.552945	Metatranscriptome
UniRef90_A6L1W7: Transcriptional regulator	0	3.14	0.728838	13.5278	0.124655	0.450621	Metatranscriptome
UniRef90_A6L1Z2: Glycosyl hydrolase family 109 protein 5	0	2.27578	0.571442	9.06334	0.243486	0.500682	Metatranscriptome
UniRef90_A6L2L6: Outer membrane protein TonB	0	1.92953	0.638983	5.82656	0.243742	0.500682	Metatranscriptome
UniRef90_A6L2Q7: NO_NAME	0	3.53175	0.352603	35.3747	0.283134	0.524608	Metatranscriptome
UniRef90_A6L2S4: Chaperone protein DnaJ	0	0.597833	0.168916	2.11587	0.425003	0.632874	Metatranscriptome
UniRef90_A6L383: NO_NAME	0	2.55445	0.469265	13.9052	0.277997	0.522706	Metatranscriptome
UniRef90_A6L3B2: NO_NAME	0	3.31755	0.798798	13.7784	0.098786	0.450621	Metatranscriptome
UniRef90_A6L3H0: NO_NAME	0	2.02078	0.779063	5.2416	0.148008	0.450621	Metatranscriptome
UniRef90_A6L3Y9: 30S ribosomal protein S16	0	0.942261	0.669771	1.32561	0.732736	0.832962	Metatranscriptome
UniRef90_A6L4R5: NO_NAME	0	3.71667	0.783155	17.6384	0.0984611	0.450621	Metatranscriptome
UniRef90_A6L579: NO_NAME	0	0.416121	0.136338	1.27006	0.12354	0.450621	Metatranscriptome
UniRef90_A6L5A6: Phosphoserine aminotransferase	0	2.9981	0.448821	20.0272	0.257137	0.506973	Metatranscriptome
UniRef90_A6L5E4: 50S ribosomal protein L28	0	3.74138	0.60978	22.9557	0.153995	0.450621	Metatranscriptome
UniRef90_A6L5F9: NO_NAME	0	4.16622	0.834391	20.8024	0.0819783	0.450621	Metatranscriptome
UniRef90_A6L5Y0: NO_NAME	0	3.67229	0.66783	20.1933	0.134713	0.450621	Metatranscriptome
UniRef90_A6L6B3: NO_NAME	0	1.60904	0.885247	2.92461	0.118717	0.450621	Metatranscriptome
UniRef90_A6L6D1: 50S ribosomal protein L21	0	3.11906	0.849496	11.4521	0.0864922	0.450621	Metatranscriptome
UniRef90_A6L6D2: 50S ribosomal protein L27	0	3.28019	0.939793	11.4489	0.0625138	0.450621	Metatranscriptome
UniRef90_A6L6W7: NO_NAME	0	3.11143	0.7773	12.4546	0.108715	0.450621	Metatranscriptome
UniRef90_A6L6X9: NO_NAME	0	39.4509	0.412386	3774.06	0.114259	0.450621	Metatranscriptome
UniRef90_A6L719: Aspartate ammonia-lyase	0	1.38617	0.259459	7.40569	0.7025	0.812101	Metatranscriptome
UniRef90_A6L747: NO_NAME	0	2.11932	0.958697	4.68503	0.0634844	0.450621	Metatranscriptome
UniRef90_A6L7D4: Small heat shock protein	0	0.220632	0.0386267	1.26023	0.0891605	0.450621	Metatranscriptome
UniRef90_A6L7K3: Major outer membrane protein OmpA	0	0.649906	0.330348	1.27858	0.211965	0.479168	Metatranscriptome
UniRef90_A6L7K6: NO_NAME	0	4.37484	0.287646	66.5375	0.287893	0.524608	Metatranscriptome
UniRef90_A6L7N5: NO_NAME	0	1.92728	0.88274	4.20783	0.0995733	0.450621	Metatranscriptome
UniRef90_A6L7Q8: Glucosamine-6-phosphate deaminase	0	2.23779	0.462651	10.8239	0.316548	0.554635	Metatranscriptome
UniRef90_A6L7Y5: NO_NAME	0	0.18757	0.023664	1.48676	0.113077	0.450621	Metatranscriptome
UniRef90_A6L8C3: NO_NAME	0	0.825455	0.359845	1.89353	0.65067	0.772514	Metatranscriptome
UniRef90_A6L8X7: NO_NAME	0	0.777742	0.32255	1.87532	0.575642	0.728436	Metatranscriptome
UniRef90_A6L8Y4: NO_NAME	0	0.732439	0.389205	1.37837	0.334424	0.569725	Metatranscriptome
UniRef90_A6L922: RNA polymerase ECF-type sigma factor	0	0.240689	0.0429673	1.34827	0.105213	0.450621	Metatranscriptome
UniRef90_A6L9X8: NO_NAME	0	0.52028	0.214261	1.26337	0.148878	0.450621	Metatranscriptome
UniRef90_A6LE88: Elongation factor Tu	0	0.390261	0.106665	1.42787	0.155087	0.450621	Metatranscriptome
UniRef90_A6LES0: NO_NAME	0	0.204908	0.0283793	1.4795	0.116033	0.450621	Metatranscriptome
UniRef90_A6LF92: NO_NAME	0	0.29971	0.0302941	2.96513	0.302792	0.536648	Metatranscriptome
UniRef90_A6LIG2: NO_NAME	0	0.215079	0.0339451	1.36277	0.102802	0.450621	Metatranscriptome
UniRef90_A6LIG3: NO_NAME	0	0.452295	0.1214	1.6851	0.237061	0.499289	Metatranscriptome
UniRef90_A6P028: NO_NAME	0	0.585635	0.218649	1.56858	0.287129	0.524608	Metatranscriptome
UniRef90_A7AAS6: NO_NAME	0	0.832478	0.354273	1.95617	0.674022	0.786572	Metatranscriptome
UniRef90_A7AJP8: NO_NAME	0	1.53456	0.791799	2.97407	0.204619	0.474894	Metatranscriptome
UniRef90_A7AJP9: NO_NAME	0	0.845445	0.604334	1.18275	0.327016	0.560208	Metatranscriptome
UniRef90_A7B5X1: NO_NAME	0	0.191808	0.033659	1.09303	0.0629122	0.450621	Metatranscriptome
UniRef90_A7B6K2: NO_NAME	0	0.969002	0.149991	6.26014	0.97361	0.981591	Metatranscriptome
UniRef90_A7B6K3: NO_NAME	0	0.780781	0.440807	1.38296	0.396213	0.613781	Metatranscriptome
UniRef90_A7B8Q0: NO_NAME	0	1.51925	0.427781	5.39555	0.517775	0.69375	Metatranscriptome
UniRef90_A7LQH0: NO_NAME	0	6.26197	0.838976	46.7383	0.0736469	0.450621	Metatranscriptome
UniRef90_A7MHU8: NO_NAME	0	0.451687	0.15982	1.27657	0.133782	0.450621	Metatranscriptome
UniRef90_A7MHV7: NO_NAME	0	0.563381	0.222366	1.42737	0.226364	0.486886	Metatranscriptome
UniRef90_A7UZL1: NO_NAME	0	1.2216	0.561109	2.65956	0.61408	0.756832	Metatranscriptome
UniRef90_A7UZS6: NO_NAME	0	3.34246	0.713536	15.6573	0.125621	0.450621	Metatranscriptome
UniRef90_A7V2K8: NO_NAME	0	5.14382	0.543154	48.7133	0.153329	0.450621	Metatranscriptome
UniRef90_A7V4G1: NO_NAME	0	0.678327	0.181818	2.5307	0.563407	0.71796	Metatranscriptome
UniRef90_A7V4G2: NO_NAME	0	0.62911	0.186539	2.1217	0.454935	0.647651	Metatranscriptome
UniRef90_A7V4G3: NO_NAME	0	3.41692	0.579765	20.1381	0.174569	0.454914	Metatranscriptome
UniRef90_A7VEU0: NO_NAME	0	0.935647	0.527499	1.65959	0.820041	0.892611	Metatranscriptome
UniRef90_A7VFW8: NO_NAME	0	1.25675	0.573622	2.75343	0.567933	0.721651	Metatranscriptome
UniRef90_A7VP67: NO_NAME	0	0.909615	0.718427	1.15168	0.431333	0.636313	Metatranscriptome
UniRef90_A7VSA4: NO_NAME	0	0.732402	0.254788	2.10533	0.563209	0.71796	Metatranscriptome
UniRef90_A8ACR3: NO_NAME	0	0.77983	0.426185	1.42693	0.419837	0.629756	Metatranscriptome
UniRef90_A8RG66: NO_NAME	0	1.52857	0.777222	3.00624	0.218827	0.484096	Metatranscriptome
UniRef90_A8RZB5: NO_NAME	0	0.312285	0.0751535	1.29764	0.10927	0.450621	Metatranscriptome
UniRef90_A8S699: NO_NAME	0	0.983658	0.768194	1.25956	0.896071	0.937017	Metatranscriptome
UniRef90_A8S6F0: NO_NAME	0	0.832952	0.322017	2.15458	0.706208	0.813791	Metatranscriptome
UniRef90_A8S6F2: NO_NAME	0	0.874345	0.42941	1.7803	0.711281	0.816115	Metatranscriptome
UniRef90_A8S7R2: NO_NAME	0	0.966053	0.459807	2.02967	0.92735	0.951165	Metatranscriptome
UniRef90_A8S881: NO_NAME	0	0.755791	0.534495	1.06871	0.113184	0.450621	Metatranscriptome
UniRef90_A8SSN6: NO_NAME	0	0.54195	0.270914	1.08415	0.0833411	0.450621	Metatranscriptome
UniRef90_A8ST13: NO_NAME	0	0.826845	0.456855	1.49647	0.529882	0.700812	Metatranscriptome
UniRef90_B0A7G6: NO_NAME	0	0.94402	0.706689	1.26105	0.696574	0.806767	Metatranscriptome
UniRef90_B0ABV2: NO_NAME	0	1.10796	0.836951	1.46672	0.473781	0.660715	Metatranscriptome
UniRef90_B0G8L7: NO_NAME	0	0.914153	0.77526	1.07793	0.285747	0.524608	Metatranscriptome
UniRef90_B0MGJ9: NO_NAME	0	1.12062	0.828769	1.51526	0.459385	0.647986	Metatranscriptome
UniRef90_B0MNF8: NO_NAME	0	2.03494e-18	2.1054e-39	1966.83	0.0984601	0.450621	Metatranscriptome
UniRef90_B0NEX9: NO_NAME	0	1.28064	0.6117	2.68112	0.511714	0.692154	Metatranscriptome
UniRef90_B0NKW7: NO_NAME	0	0.912927	0.740545	1.12543	0.39353	0.612711	Metatranscriptome
UniRef90_B0NWG0: NO_NAME	0	0.824698	0.421061	1.61527	0.574149	0.728045	Metatranscriptome
UniRef90_B0NWG2: NO_NAME	0	3.57335	0.547929	23.3038	0.183138	0.4552	Metatranscriptome
UniRef90_B0P655: NO_NAME	0	0.928672	0.291284	2.96079	0.90045	0.937017	Metatranscriptome
UniRef90_B2PU91: NO_NAME	0	0.368442	0.102783	1.32074	0.125298	0.450621	Metatranscriptome
UniRef90_B2UYD5: 50S ribosomal protein L36	0	1.38448	0.517725	3.70234	0.516824	0.69375	Metatranscriptome
UniRef90_B3C880: 50S ribosomal protein L29	0	0.95471	0.561417	1.62352	0.864149	0.916296	Metatranscriptome
UniRef90_B3JKP2: NO_NAME	0	5.12276	0.94111	27.8848	0.058786	0.450621	Metatranscriptome
UniRef90_B3JMD4: NO_NAME	0	2.9611	0.54702	16.0289	0.207718	0.474894	Metatranscriptome
UniRef90_B5CLP5: NO_NAME	0	1.56012	0.279206	8.71753	0.612396	0.756832	Metatranscriptome
UniRef90_B5CUP9: NO_NAME	0	2.13091	0.66	6.87997	0.205818	0.474894	Metatranscriptome
UniRef90_B6FPT0: NO_NAME	0	1.21951	0.822831	1.80743	0.322867	0.557762	Metatranscriptome
UniRef90_B9Y8L2: NO_NAME	0	1.07821	0.826935	1.40584	0.578031	0.729957	Metatranscriptome
UniRef90_C0BF71: NO_NAME	0	0.948425	0.767923	1.17136	0.622993	0.761838	Metatranscriptome
UniRef90_C0BF72: NO_NAME	0	0.90025	0.71661	1.13095	0.36664	0.599691	Metatranscriptome
UniRef90_C0FWA4: NO_NAME	0	1.15226	0.653942	2.03031	0.623863	0.761838	Metatranscriptome
UniRef90_C1HUM8: NO_NAME	0	0.594293	0.188819	1.87049	0.373703	0.606086	Metatranscriptome
UniRef90_C1HUN2: NO_NAME	0	0.366623	0.105258	1.27699	0.11503	0.450621	Metatranscriptome
UniRef90_C1HUN3: NO_NAME	0	0.50558	0.191196	1.33691	0.16921	0.45276	Metatranscriptome
UniRef90_C1HUN4: NO_NAME	0	0.376844	0.0928003	1.53029	0.17227	0.45276	Metatranscriptome
UniRef90_C1HUN6: NO_NAME	0	0.371241	0.101658	1.35571	0.133749	0.450621	Metatranscriptome
UniRef90_C1HUN8: NO_NAME	0	0.478363	0.166422	1.375	0.17105	0.45276	Metatranscriptome
UniRef90_C1HUN9: NO_NAME	0	0.377808	0.113326	1.25954	0.113103	0.450621	Metatranscriptome
UniRef90_C2ERT0: NO_NAME	0	0.478045	0.144862	1.57755	0.225658	0.486886	Metatranscriptome
UniRef90_C2LPJ8: NO_NAME	0	0.391888	0.138862	1.10596	0.0767718	0.450621	Metatranscriptome
UniRef90_C3QNT2: NO_NAME	0	1.41179	0.470872	4.2329	0.538172	0.707213	Metatranscriptome
UniRef90_C3R487: NO_NAME	0	2.24903	0.858313	5.8931	0.0991222	0.450621	Metatranscriptome
UniRef90_C3R490: SpoVT/AbrB-like protein	0	1.05784	0.573919	1.94979	0.856975	0.915	Metatranscriptome
UniRef90_C3R9M1: SusD family protein	0	1.25648	0.591384	2.66956	0.552642	0.715281	Metatranscriptome
UniRef90_C3RC72: NO_NAME	0	1.93784	0.781258	4.80663	0.153464	0.450621	Metatranscriptome
UniRef90_C3RCI5: SusD family protein	0	1.15979	0.710169	1.89406	0.553616	0.715281	Metatranscriptome
UniRef90_C3RCI7: NO_NAME	0	1.21841	0.775125	1.91521	0.391945	0.611948	Metatranscriptome
UniRef90_C4F7I8: NO_NAME	0	0.845483	0.581672	1.22894	0.379062	0.606086	Metatranscriptome
UniRef90_C4Z954: Glyceraldehyde-3-phosphate dehydrogenase, type I	0	0.503059	0.187024	1.35313	0.173531	0.454134	Metatranscriptome
UniRef90_C4ZAI9: Hypothetical ABC transporter extracellular binding protein	0	0.374277	0.106146	1.31972	0.126384	0.450621	Metatranscriptome
UniRef90_C4ZB99: Elongation factor Tu	0	0.659431	0.261633	1.66206	0.377339	0.606086	Metatranscriptome
UniRef90_C4ZBS3: 30S ribosomal protein S19	0	0.833333	0.12863	5.39875	0.848329	0.907343	Metatranscriptome
UniRef90_C5EBV4: NO_NAME	0	1.06054	0.668418	1.68271	0.80291	0.879187	Metatranscriptome
UniRef90_C5EDJ4: NO_NAME	0	1.1144	0.734529	1.69074	0.610532	0.756832	Metatranscriptome
UniRef90_C5EDJ5: NO_NAME	0	1.11344	0.710263	1.74547	0.639453	0.769343	Metatranscriptome
UniRef90_C5EJF5: NO_NAME	0	0.904111	0.534893	1.52819	0.706609	0.813791	Metatranscriptome
UniRef90_C6IUU9: Txe/YoeB family addiction module toxin	0	2.12629	0.693685	6.51752	0.186826	0.456297	Metatranscriptome
UniRef90_C7GIH2: NO_NAME	0	0.733129	0.415716	1.29289	0.283494	0.524608	Metatranscriptome
UniRef90_C7H1V1: NO_NAME	0	0.917758	0.671959	1.25347	0.589478	0.739855	Metatranscriptome
UniRef90_C7H2J6: NO_NAME	0	0.719439	0.399615	1.29523	0.272352	0.518132	Metatranscriptome
UniRef90_C7H4X2: NO_NAME	0	0.814439	0.463062	1.43245	0.47616	0.662071	Metatranscriptome
UniRef90_C7H679: NO_NAME	0	0.878144	0.433837	1.77748	0.717956	0.821989	Metatranscriptome
UniRef90_C7T9B0: Lipoprotein	0	0.54342	0.154475	1.91167	0.341953	0.574594	Metatranscriptome
UniRef90_C8L6T0: NO_NAME	0	0.600306	0.155539	2.3169	0.458934	0.647986	Metatranscriptome
UniRef90_C9L306: NO_NAME	0	0.648919	0.328699	1.2811	0.212704	0.479168	Metatranscriptome
UniRef90_D0EZ76: PG1 protein (Fragment)	0	0.341493	0.0880479	1.32448	0.12027	0.450621	Metatranscriptome
UniRef90_D1JY29: NO_NAME	0	2.3541	0.564191	9.82252	0.240118	0.500682	Metatranscriptome
UniRef90_D1K6H4: NO_NAME	0	1.81876	0.659837	5.01317	0.247563	0.502987	Metatranscriptome
UniRef90_D1KAI8: NO_NAME	0	1.06939	0.220824	5.17878	0.933566	0.953726	Metatranscriptome
UniRef90_D1KAJ0: NO_NAME	0	2.09527	0.731275	6.00342	0.16843	0.45276	Metatranscriptome
UniRef90_D1KAJ3: NO_NAME	0	5.77383	0.692728	48.1244	0.10509	0.450621	Metatranscriptome
UniRef90_D1PBB1: NO_NAME	0	2.40998	0.735644	7.8951	0.146252	0.450621	Metatranscriptome
UniRef90_D1PD46: NO_NAME	0	0.753937	0.49533	1.14756	0.187563	0.456297	Metatranscriptome
UniRef90_D1PFW8: NO_NAME	0	0.963668	0.711669	1.3049	0.810882	0.884207	Metatranscriptome
UniRef90_D1YGT1: NO_NAME	0	0.856943	0.152064	4.82924	0.861078	0.916199	Metatranscriptome
UniRef90_D2KHW7: Movement protein (Fragment)	0	1.18226	0.696016	2.00821	0.535654	0.705411	Metatranscriptome
UniRef90_D4C438: NO_NAME	0	0.845279	0.438281	1.63023	0.61595	0.757619	Metatranscriptome
UniRef90_D4ILS3: 50S ribosomal protein L35	0	1.78981	0.746594	4.29072	0.191925	0.459276	Metatranscriptome
UniRef90_D4JJT5: NO_NAME	0	0.60362	0.30695	1.18702	0.143443	0.450621	Metatranscriptome
UniRef90_D4JKY6: Carbohydrate ABC transporter substrate-binding protein, CUT1 family (TC 3.A.1.1.-)	0	0.504551	0.194135	1.31131	0.160372	0.451062	Metatranscriptome
UniRef90_D4JUX5: Carbohydrate ABC transporter substrate-binding protein, CUT1 family (TC 3.A.1.1.-)	0	0.790974	0.366096	1.70895	0.550776	0.714614	Metatranscriptome
UniRef90_D4JY68: 50S ribosomal protein L29	0	1.91534	0.745833	4.91871	0.176831	0.4552	Metatranscriptome
UniRef90_D4JY78: LSU ribosomal protein L30P	0	1.18019	0.71824	1.93924	0.513207	0.692154	Metatranscriptome
UniRef90_D4JZ53: Elongation factor Tu	0	1.52369	0.589846	3.93601	0.384432	0.608767	Metatranscriptome
UniRef90_D4K0J2: Carbohydrate ABC transporter ATP-binding protein, CUT1 family (TC 3.A.1.1.-)	0	1.28832	0.451921	3.67269	0.635509	0.767552	Metatranscriptome
UniRef90_D4K1W9: NO_NAME	0	1.07229	0.708095	1.62381	0.741651	0.836909	Metatranscriptome
UniRef90_D4K330: 50S ribosomal protein L33	0	1.08766	0.596984	1.98162	0.783676	0.868397	Metatranscriptome
UniRef90_D4K340: Glyceraldehyde-3-phosphate dehydrogenase, type I	0	2.66379	0.625558	11.3431	0.185041	0.4552	Metatranscriptome
UniRef90_D4K653: Rubrerythrin	0	0.798533	0.451572	1.41208	0.439194	0.641687	Metatranscriptome
UniRef90_D4K8B0: Heat shock protein Hsp20	0	0.759609	0.439431	1.31308	0.324812	0.557987	Metatranscriptome
UniRef90_D4KMD4: Small, acid-soluble spore proteins, alpha/beta type	0	0.930418	0.599115	1.44493	0.748109	0.84265	Metatranscriptome
UniRef90_D4KXB1: Small, acid-soluble spore proteins, alpha/beta type	0	0.964951	0.543356	1.71366	0.903088	0.938174	Metatranscriptome
UniRef90_D4KYS7: NO_NAME	0	1.21213	0.781038	1.88117	0.390934	0.611948	Metatranscriptome
UniRef90_D4L725: Alcohol dehydrogenase, class IV	0	1.0736	0.62327	1.84929	0.797985	0.876358	Metatranscriptome
UniRef90_D4M5L4: 30S ribosomal protein S21	0	0.305984	0.0703748	1.33039	0.114269	0.450621	Metatranscriptome
UniRef90_D4MJ27: Prepilin-type N-terminal cleavage/methylation domain	0	1.0954	0.476687	2.51719	0.830032	0.900299	Metatranscriptome
UniRef90_D4RW24: Bacterial flagellin domain protein (Fragment)	0	0.741581	0.373964	1.47058	0.392044	0.611948	Metatranscriptome
UniRef90_D4S378: Bacterial flagellin domain protein (Fragment)	0	0.546013	0.214907	1.38726	0.20339	0.474894	Metatranscriptome
UniRef90_D4S379: Bacterial flagellin domain protein (Fragment)	0	0.58218	0.241225	1.40505	0.228797	0.486886	Metatranscriptome
UniRef90_D4V267: Conserved domain protein	0	0.355696	0.113823	1.11155	0.0753889	0.450621	Metatranscriptome
UniRef90_D5EZ17: 50S ribosomal protein L33	0	1.00526	0.679207	1.48783	0.97908	0.98549	Metatranscriptome
UniRef90_D5GZ89: NO_NAME	0	0.958079	0.457123	2.00803	0.909689	0.943438	Metatranscriptome
UniRef90_D6CWS2: Transcriptional regulator, AraC family	0	5.69503	0.878626	36.9137	0.0681062	0.450621	Metatranscriptome
UniRef90_D6CX44: Outer membrane protein and related peptidoglycan-associated (Lipo)proteins	0	3.55235	0.884604	14.2653	0.0739163	0.450621	Metatranscriptome
UniRef90_D6CX52: NO_NAME	0	1.54859	0.882173	2.71842	0.127677	0.450621	Metatranscriptome
UniRef90_D6CXA0: Rubredoxin	0	1.36245	0.56468	3.28731	0.491293	0.678978	Metatranscriptome
UniRef90_D6D006: RNA polymerase sigma factor, sigma-70 family	0	0.873592	0.248572	3.07019	0.833088	0.900523	Metatranscriptome
UniRef90_D6D5D5: RNA polymerase Rpb6	0	1.87829	0.585669	6.02381	0.289058	0.524608	Metatranscriptome
UniRef90_D6D678: RNA-binding proteins (RRM domain)	0	1.72245	0.710788	4.17398	0.228568	0.486886	Metatranscriptome
UniRef90_D6D6T9: RNA polymerase sigma factor, sigma-70 family	0	1.30544	0.605416	2.81488	0.49657	0.680465	Metatranscriptome
UniRef90_D6D7G9: Outer membrane protein and related peptidoglycan-associated (Lipo)proteins	0	1.86939	0.855066	4.08697	0.116962	0.450621	Metatranscriptome
UniRef90_D6E2K5: Flagellin and related hook-associated proteins	0	0.37613	0.0954985	1.48143	0.162089	0.451062	Metatranscriptome
UniRef90_D7GU99: NO_NAME	0	1.54159	0.554844	4.28319	0.406454	0.620723	Metatranscriptome
UniRef90_D7IW48: RNA polymerase sigma-70 factor, ECF subfamily	0	0.561596	0.224509	1.4048	0.217425	0.48273	Metatranscriptome
UniRef90_D7ZMN5: NO_NAME	0	1.13431	0.706737	1.82057	0.601611	0.748969	Metatranscriptome
UniRef90_D8BE04: NO_NAME	0	0.473576	0.150344	1.49174	0.201672	0.474349	Metatranscriptome
UniRef90_D9RTI7: Elongation factor Tu	0	5.86609	1.20599	28.5333	0.028374	0.450621	Metatranscriptome
UniRef90_E1IVY0: NO_NAME	0	0.444089	0.15103	1.3058	0.140179	0.450621	Metatranscriptome
UniRef90_E1WPF0: Protein translocase subunit SecE	0	1.99379	0.932445	4.2632	0.0751398	0.450621	Metatranscriptome
UniRef90_E1WQ82: NO_NAME	0	0.812561	0.579738	1.13889	0.228204	0.486886	Metatranscriptome
UniRef90_E1WT29: NO_NAME	0	2.35496	0.428557	12.9407	0.324484	0.557987	Metatranscriptome
UniRef90_E2ZL93: NO_NAME	0	0.831964	0.447626	1.5463	0.560748	0.71796	Metatranscriptome
UniRef90_E4VPD7: NO_NAME	0	5.5731	0.827268	37.5447	0.0775365	0.450621	Metatranscriptome
UniRef90_E4W3C2: NO_NAME	0	1.35375	0.55706	3.28985	0.503784	0.685458	Metatranscriptome
UniRef90_E5V0K3: NO_NAME	0	1.01291	0.617952	1.66031	0.95942	0.970466	Metatranscriptome
UniRef90_E5V0K7: NO_NAME	0	1.04093	0.618337	1.75233	0.880013	0.928316	Metatranscriptome
UniRef90_E6SR85: NO_NAME	0	1.84536	0.900285	3.78252	0.0943	0.450621	Metatranscriptome
UniRef90_E6SRA9: Protein translocase subunit SecE	0	1.51597	0.436656	5.26313	0.512356	0.692154	Metatranscriptome
UniRef90_E6STB2: Ferredoxin	0	1.52807	0.590364	3.95519	0.382199	0.607371	Metatranscriptome
UniRef90_F0R2Z4: 30S ribosomal protein S4	0	2.76956	0.616241	12.4471	0.18398	0.4552	Metatranscriptome
UniRef90_F0R3E4: 50S ribosomal protein L3	0	3.51192	0.882449	13.9766	0.0746607	0.450621	Metatranscriptome
UniRef90_F0R4U5: NO_NAME	0	0.999642	0.651232	1.53445	0.998692	0.998692	Metatranscriptome
UniRef90_F2KVA7: Acyl carrier protein	0	2.1042	0.835669	5.29833	0.114343	0.450621	Metatranscriptome
UniRef90_F3PNT0: Prevent-host-death family protein	0	1.00264	0.587253	1.71185	0.992289	0.995526	Metatranscriptome
UniRef90_F3QKR2: NO_NAME	0	0.945713	0.680761	1.31378	0.739285	0.835772	Metatranscriptome
UniRef90_F3R5J3: NO_NAME	0	0.700957	0.24781	1.98274	0.503012	0.685458	Metatranscriptome
UniRef90_F7KIU4: NO_NAME	0	5.64619	0.383033	83.2289	0.207328	0.474894	Metatranscriptome
UniRef90_F7KLT8: NO_NAME	0	2.56499	0.301182	21.8445	0.388732	0.611432	Metatranscriptome
UniRef90_F7LIF8: Protein translocase subunit SecE	0	8.12825e+26	1.41833e-30	4.65819e+83	0.35275	0.585146	Metatranscriptome
UniRef90_F7M9T2: NO_NAME	0	1.01714e+06	0.00691205	149676090485275	0.149422	0.450621	Metatranscriptome
UniRef90_F8XKG9: NO_NAME	0	0.563453	0.198996	1.5954	0.279999	0.523402	Metatranscriptome
UniRef90_F8XKJ1: NO_NAME	0	0.859464	0.472969	1.56179	0.619205	0.760102	Metatranscriptome
UniRef90_F8XKK7: NO_NAME	0	0.777239	0.241642	2.49998	0.672453	0.786233	Metatranscriptome
UniRef90_G1UMR4: NO_NAME	0	0.620549	0.178539	2.15685	0.452835	0.647651	Metatranscriptome
UniRef90_G1YH55: NO_NAME	0	0.695695	0.225816	2.1433	0.527356	0.698974	Metatranscriptome
UniRef90_G7YY52: NO_NAME	0	0.408344	0.126422	1.31895	0.134335	0.450621	Metatranscriptome
UniRef90_G9S3B8: NO_NAME	0	1.15504	0.635307	2.09996	0.636506	0.767552	Metatranscriptome
UniRef90_H1EDA2: NO_NAME	0	0.683843	0.242013	1.9323	0.473327	0.660715	Metatranscriptome
UniRef90_H4M7I0: NO_NAME	0	0.74054	0.268932	2.03917	0.561088	0.71796	Metatranscriptome
UniRef90_H4S5L1: NO_NAME	0	0.610138	0.256198	1.45305	0.264429	0.513008	Metatranscriptome
UniRef90_H5G4G2: NO_NAME	0	0.359031	0.0850224	1.51611	0.163387	0.452626	Metatranscriptome
UniRef90_H7ZLY8: NO_NAME	0	3.03403	0.942658	9.76528	0.0627461	0.450621	Metatranscriptome
UniRef90_I0UD96: NO_NAME	0	0.411101	0.151279	1.11717	0.0813723	0.450621	Metatranscriptome
UniRef90_I0UMX8: NO_NAME	0	0.394918	0.140903	1.10687	0.0772436	0.450621	Metatranscriptome
UniRef90_I8UY83: NO_NAME	0	0.986843	0.64469	1.51059	0.95138	0.965509	Metatranscriptome
UniRef90_I8ZZD1: NO_NAME	0	4.5547	0.854437	24.2795	0.0757737	0.450621	Metatranscriptome
UniRef90_I9E8P2: NO_NAME	0	1.12557	0.521864	2.42767	0.762928	0.853092	Metatranscriptome
UniRef90_I9GGP8: NO_NAME	0	1.2607	0.512706	3.09998	0.613782	0.756832	Metatranscriptome
UniRef90_I9PRB3: NO_NAME	0	1.10962	0.784823	1.56882	0.556072	0.716948	Metatranscriptome
UniRef90_J2IZB6: NO_NAME	0	0.388467	0.084121	1.79392	0.22577	0.486886	Metatranscriptome
UniRef90_J7QIY4: NO_NAME	0	0.46747	0.157864	1.38429	0.169785	0.45276	Metatranscriptome
UniRef90_J7SHX6: NO_NAME	0	0.894243	0.540235	1.48023	0.663771	0.780534	Metatranscriptome
UniRef90_J7TUV6: NO_NAME	0	0.413986	0.124388	1.37782	0.150556	0.450621	Metatranscriptome
UniRef90_J7TW67: NO_NAME	0	0.905577	0.436087	1.88052	0.790214	0.871051	Metatranscriptome
UniRef90_J9GSU8: Glycine C-acetyltransferase	0	3.36205	0.412119	27.4275	0.257527	0.506973	Metatranscriptome
UniRef90_J9H9I5: Transcription termination/antitermination factor NusG	0	5.12491	0.701822	37.4236	0.107192	0.450621	Metatranscriptome
UniRef90_J9ZIU9: NO_NAME	0	1.04126	0.656419	1.65171	0.863638	0.916296	Metatranscriptome
UniRef90_K0WTB3: NO_NAME	0	1.28131	0.626823	2.61919	0.496795	0.680465	Metatranscriptome
UniRef90_K3IGK6: Dehydration responsive domain protein (Fragment)	0	0.622347	0.196628	1.96979	0.419801	0.629756	Metatranscriptome
UniRef90_K5YZ31: NO_NAME	0	2.55198	0.83016	7.84499	0.102021	0.450621	Metatranscriptome
UniRef90_K5ZEM5: NO_NAME	0	0.00106684	4.25493e-07	2.67488	0.0865996	0.450621	Metatranscriptome
UniRef90_K6ADA9: NO_NAME	0	0.90262	0.731385	1.11394	0.339782	0.574082	Metatranscriptome
UniRef90_K6B179: NO_NAME	0	0.68047	0.420965	1.09995	0.116135	0.450621	Metatranscriptome
UniRef90_K8E2V0: Cell wall-associated hydrolase	0	0.0819921	0.00543993	1.23581	0.0707572	0.450621	Metatranscriptome
UniRef90_K8EDZ7: Cell wall-associated hydrolase family protein	0	0.713635	0.320354	1.58973	0.409023	0.622203	Metatranscriptome
UniRef90_L0CZD0: NO_NAME	0	0.345841	0.0874334	1.36797	0.130178	0.450621	Metatranscriptome
UniRef90_L2CS94: NO_NAME	0	0.480388	0.181896	1.26871	0.138961	0.450621	Metatranscriptome
UniRef90_M1Y0F8: NO_NAME	0	0.561405	0.155135	2.03162	0.378975	0.606086	Metatranscriptome
UniRef90_M1Y815: NO_NAME	0	0.532295	0.217121	1.30498	0.16814	0.45276	Metatranscriptome
UniRef90_M1YD77: NO_NAME	0	0.353402	0.112769	1.10751	0.074296	0.450621	Metatranscriptome
UniRef90_M5RIP4: Lipoprotein	0	0.411136	0.126399	1.3373	0.139673	0.450621	Metatranscriptome
UniRef90_N2LMG4: NO_NAME	0	0.604019	0.242709	1.50319	0.278459	0.522706	Metatranscriptome
UniRef90_N9XXM9: NO_NAME	0	0.423281	0.173123	1.03491	0.0594614	0.450621	Metatranscriptome
UniRef90_P0AAY2: Biofilm regulator BssR	0	1.04934	0.571718	1.92598	0.876469	0.926166	Metatranscriptome
UniRef90_P37247: Transposase for insertion sequence element IS4351	0	1.074	0.727871	1.58474	0.719073	0.821989	Metatranscriptome
UniRef90_P69511: Movement protein	0	1.20321	0.683129	2.11925	0.521819	0.694629	Metatranscriptome
UniRef90_P94316: NAD-specific glutamate dehydrogenase	0	4.29102	0.213973	86.0522	0.341049	0.574594	Metatranscriptome
UniRef90_Q1R3T7: NO_NAME	0	0.520827	0.166655	1.62768	0.261837	0.511678	Metatranscriptome
UniRef90_Q1R3T8: NO_NAME	0	0.438415	0.152442	1.26086	0.126033	0.450621	Metatranscriptome
UniRef90_Q4EE26: NO_NAME	0	0.50061	0.177156	1.41463	0.191713	0.459276	Metatranscriptome
UniRef90_Q57H85: ORF16-lacZ fusion protein	0	0.374764	0.120696	1.16366	0.0895443	0.450621	Metatranscriptome
UniRef90_Q57L44: ORF16-lacZ fusion protein	0	0.359227	0.117433	1.09887	0.0726989	0.450621	Metatranscriptome
UniRef90_Q57T06: NO_NAME	0	0.431237	0.152696	1.21788	0.112313	0.450621	Metatranscriptome
UniRef90_Q5CZD6: NO_NAME	0	2.91438	0.761083	11.1599	0.118415	0.450621	Metatranscriptome
UniRef90_Q5L7N5: Phosphoenolpyruvate carboxykinase [ATP]	0	2.15328	0.332125	13.9604	0.421262	0.630356	Metatranscriptome
UniRef90_Q5L890: Elongation factor Tu	0	4.50639	0.728954	27.8585	0.105266	0.450621	Metatranscriptome
UniRef90_Q5L893: 50S ribosomal protein L11	0	3.59314	0.559068	23.0931	0.177845	0.4552	Metatranscriptome
UniRef90_Q5L896: 50S ribosomal protein L7/L12	0	2.4881	0.538946	11.4866	0.242824	0.500682	Metatranscriptome
UniRef90_Q5L8A9: 50S ribosomal protein L3	0	3.21021	0.504141	20.4416	0.216882	0.48273	Metatranscriptome
UniRef90_Q5L8B2: 50S ribosomal protein L2	0	5.26844	0.879338	31.5652	0.0688768	0.450621	Metatranscriptome
UniRef90_Q5L8B3: 30S ribosomal protein S19	0	4.00687	0.597427	26.8736	0.152865	0.450621	Metatranscriptome
UniRef90_Q5L8B4: 50S ribosomal protein L22	0	4.36829	0.9349	20.4107	0.0608728	0.450621	Metatranscriptome
UniRef90_Q5L8B5: 30S ribosomal protein S3	0	4.75566	0.727529	31.0864	0.103544	0.450621	Metatranscriptome
UniRef90_Q5L8B6: 50S ribosomal protein L16	0	4.38356	0.738412	26.0229	0.103888	0.450621	Metatranscriptome
UniRef90_Q5L8B9: 50S ribosomal protein L14	0	5.99906	0.729771	49.315	0.0955339	0.450621	Metatranscriptome
UniRef90_Q5L8C0: 50S ribosomal protein L24	0	1.19344	0.369108	3.85873	0.767723	0.854796	Metatranscriptome
UniRef90_Q5L8C1: 50S ribosomal protein L5	0	4.51496	0.738694	27.5959	0.102663	0.450621	Metatranscriptome
UniRef90_Q5L8C3: 30S ribosomal protein S8	0	1.92146	0.46729	7.90092	0.365286	0.599069	Metatranscriptome
UniRef90_Q5L8C5: 50S ribosomal protein L18	0	1.93475	0.523527	7.15009	0.322367	0.557762	Metatranscriptome
UniRef90_Q5L8C6: 30S ribosomal protein S5	0	2.42745	0.66551	8.85411	0.179195	0.4552	Metatranscriptome
UniRef90_Q5L8C8: 50S ribosomal protein L15	0	3.33351	0.948697	11.7132	0.0604004	0.450621	Metatranscriptome
UniRef90_Q5L8D1: Translation initiation factor IF-1	0	2.02297	0.443878	9.21969	0.362583	0.596226	Metatranscriptome
UniRef90_Q5L8D3: 30S ribosomal protein S13	0	3.32531	0.48218	22.9327	0.222614	0.486886	Metatranscriptome
UniRef90_Q5L8D4: 30S ribosomal protein S11	0	2.87892	0.404541	20.4878	0.290917	0.524977	Metatranscriptome
UniRef90_Q5L8D6: DNA-directed RNA polymerase subunit alpha	0	2.48153	0.525813	11.7114	0.250952	0.506973	Metatranscriptome
UniRef90_Q5L8Z8: Malate dehydrogenase	0	3.02497	0.527529	17.3459	0.214145	0.480148	Metatranscriptome
UniRef90_Q5L9B5: 30S ribosomal protein S6	0	5.6084	0.315965	99.5496	0.240022	0.500682	Metatranscriptome
UniRef90_Q5L9B6: 30S ribosomal protein S18	0	7.80973	0.700831	87.0279	0.0947232	0.450621	Metatranscriptome
UniRef90_Q5LAF5: 10 kDa chaperonin	0	0.630262	0.221459	1.79369	0.386999	0.610268	Metatranscriptome
UniRef90_Q5LAF6: 60 kDa chaperonin	0	0.882476	0.245858	3.16754	0.847942	0.907343	Metatranscriptome
UniRef90_Q5LCF5: 50S ribosomal protein L28	0	1.63896	0.325652	8.24862	0.549015	0.713836	Metatranscriptome
UniRef90_Q5LCF6: 50S ribosomal protein L33	0	2.76225	0.396894	19.2244	0.304679	0.538442	Metatranscriptome
UniRef90_Q5LD58: Serine hydroxymethyltransferase	0	3.85693	0.49655	29.9584	0.196827	0.467369	Metatranscriptome
UniRef90_Q5LEQ3: 50S ribosomal protein L20	0	3.06736	0.604734	15.5584	0.176091	0.4552	Metatranscriptome
UniRef90_Q5LGR5: 50S ribosomal protein L21	0	1.36312	0.479132	3.87806	0.561436	0.71796	Metatranscriptome
UniRef90_Q5LHW2: 50S ribosomal protein L19	0	5.71545	0.882863	37.0005	0.0673604	0.450621	Metatranscriptome
UniRef90_Q5LI34: 50S ribosomal protein L34	0	9.67104	0.775711	120.572	0.0779498	0.450621	Metatranscriptome
UniRef90_Q64NV0: 50S ribosomal protein L32	0	2.70439	0.337243	21.6869	0.348935	0.583139	Metatranscriptome
UniRef90_Q64SD6: NO_NAME	0	0.786037	0.499635	1.23661	0.297705	0.533786	Metatranscriptome
UniRef90_Q64SE8: NO_NAME	0	0.750899	0.455134	1.23887	0.262079	0.511678	Metatranscriptome
UniRef90_Q64SE9: NO_NAME	0	0.745949	0.441903	1.25919	0.272541	0.518132	Metatranscriptome
UniRef90_Q64SN1: NO_NAME	0	0.938887	0.519389	1.6972	0.834631	0.900523	Metatranscriptome
UniRef90_Q64T04: Small heat shock protein	0	0.615745	0.332443	1.14047	0.123068	0.450621	Metatranscriptome
UniRef90_Q8A466: 50S ribosomal protein L1	0	2.59181	0.484993	13.8507	0.265386	0.513009	Metatranscriptome
UniRef90_Q8A475: 30S ribosomal protein S10	0	1.50668	0.431034	5.26661	0.520887	0.694629	Metatranscriptome
UniRef90_Q8A485: 30S ribosomal protein S17 1	0	4.78217	0.756195	30.2424	0.0963082	0.450621	Metatranscriptome
UniRef90_Q8A487: 50S ribosomal protein L24	0	42.5999	1.07961	1680.94	0.0454087	0.450621	Metatranscriptome
UniRef90_Q8A8R3: Small heat shock protein	0	11.0474	0.843464	144.695	0.0672063	0.450621	Metatranscriptome
UniRef90_Q8A9B3: NO_NAME	0	2.38668	0.725023	7.85665	0.152421	0.450621	Metatranscriptome
UniRef90_Q8AA38: Probable transcriptional regulatory protein BT_0627	0	1.48147	0.4142	5.29875	0.545539	0.710819	Metatranscriptome
UniRef90_Q8AAP0: 50S ribosomal protein L35	0	1.0915	0.335194	3.55426	0.884435	0.931056	Metatranscriptome
UniRef90_Q9AE24: Transcriptional regulatory protein RprY	0	2.52705	0.40654	15.7081	0.319994	0.55743	Metatranscriptome
UniRef90_R4YAG1: Klebsiella pneumoniae subsp. rhinoscleromatis strain SB3432, complete genome	0	0.405616	0.120708	1.36299	0.144508	0.450621	Metatranscriptome
UniRef90_R5C7J7: NO_NAME	0	1.04835	0.722848	1.52042	0.803419	0.879187	Metatranscriptome
UniRef90_R5DCE3: NO_NAME	0	0.933512	0.489544	1.78011	0.834514	0.900523	Metatranscriptome
UniRef90_R5DCV8: NO_NAME	0	0.884727	0.464179	1.68629	0.709766	0.8159	Metatranscriptome
UniRef90_R5DNQ0: NO_NAME	0	0.986844	0.811873	1.19952	0.894196	0.937017	Metatranscriptome
UniRef90_R5F0W3: NO_NAME	0	3.14173	0.553616	17.8291	0.196204	0.467369	Metatranscriptome
UniRef90_R5H1M8: NO_NAME	0	1.18277	0.759647	1.84156	0.457441	0.647986	Metatranscriptome
UniRef90_R5HNS8: NO_NAME	0	0.943242	0.756425	1.1762	0.603846	0.750233	Metatranscriptome
UniRef90_R5HRD1: NO_NAME	0	1.1915	0.638568	2.2232	0.581927	0.733372	Metatranscriptome
UniRef90_R5JNL3: NO_NAME	0	1.12803	0.778721	1.63402	0.524011	0.69604	Metatranscriptome
UniRef90_R5LAG1: Small heat shock protein C2	0	0.65112	0.295474	1.43484	0.287169	0.524608	Metatranscriptome
UniRef90_R5LBA3: 50S ribosomal protein L24	0	0.625965	0.284102	1.37919	0.245107	0.5008	Metatranscriptome
UniRef90_R5LGI5: Conserved domain protein	0	1.03885	0.716221	1.50682	0.840783	0.903989	Metatranscriptome
UniRef90_R5M0X7: NO_NAME	0	0.928071	0.525504	1.63903	0.796989	0.876358	Metatranscriptome
UniRef90_R5M306: NO_NAME	0	1.01893	0.844905	1.22881	0.844378	0.90627	Metatranscriptome
UniRef90_R5M3X5: Sec-independent protein translocase protein TatA	0	1.1815	0.796725	1.7521	0.40675	0.620723	Metatranscriptome
UniRef90_R5MBW1: NO_NAME	0	1.04495	0.87089	1.25379	0.636245	0.767552	Metatranscriptome
UniRef90_R5MIX2: 60 kDa chaperonin	0	2.17149	0.255939	18.4237	0.477221	0.662071	Metatranscriptome
UniRef90_R5ND04: 50S ribosomal protein L18	0	3.632	0.95038	13.8802	0.0593494	0.450621	Metatranscriptome
UniRef90_R5RRE4: NO_NAME	0	8.88449	0.845989	93.304	0.0686677	0.450621	Metatranscriptome
UniRef90_R5U4W0: NO_NAME	0	3.02288	0.868889	10.5167	0.0820244	0.450621	Metatranscriptome
UniRef90_R5U8U9: NO_NAME	0	1.59666	0.866804	2.94106	0.133264	0.450621	Metatranscriptome
UniRef90_R5USH4: NO_NAME	0	3.25957	0.261014	40.7057	0.358996	0.59191	Metatranscriptome
UniRef90_R5VXP6: NO_NAME	0	1.16738	0.628353	2.16882	0.624336	0.761838	Metatranscriptome
UniRef90_R6A3Z3: NO_NAME	0	1.75474	0.430939	7.14513	0.432486	0.636313	Metatranscriptome
UniRef90_R6AD74: DNA-binding protein HU	0	0.639387	0.268572	1.52219	0.3122	0.550152	Metatranscriptome
UniRef90_R6AJ33: NO_NAME	0	0.820621	0.497699	1.35307	0.438424	0.641687	Metatranscriptome
UniRef90_R6AK60: DNA-binding protein HU	0	1.5614	0.472616	5.15846	0.464904	0.652776	Metatranscriptome
UniRef90_R6AK74: NO_NAME	0	1.06587	0.398318	2.85218	0.898922	0.937017	Metatranscriptome
UniRef90_R6ALP3: Transcription termination/antitermination protein NusG	0	39.6052	1.42155	1103.42	0.0302189	0.450621	Metatranscriptome
UniRef90_R6AWG3: Rubrerythrin	0	0.937513	0.360729	2.43654	0.894657	0.937017	Metatranscriptome
UniRef90_R6AZG3: NO_NAME	0	0.820585	0.494293	1.36227	0.444512	0.644359	Metatranscriptome
UniRef90_R6B4L4: 50S ribosomal protein L21	0	1.60844	0.97157	2.66277	0.0646225	0.450621	Metatranscriptome
UniRef90_R6BJG4: Rubredoxin	0	0.999506	0.56956	1.75401	0.998627	0.998692	Metatranscriptome
UniRef90_R6BL95: NO_NAME	0	1.51707	0.72513	3.17391	0.268458	0.515944	Metatranscriptome
UniRef90_R6BQ73: Conserved domain protein	0	3.87291	0.582444	25.7526	0.161274	0.451062	Metatranscriptome
UniRef90_R6BQ99: 60 kDa chaperonin	0	0.704759	0.349236	1.42221	0.328681	0.561497	Metatranscriptome
UniRef90_R6BS06: NO_NAME	0	1.16377	0.570961	2.37208	0.676348	0.787792	Metatranscriptome
UniRef90_R6BS65: OmpA family protein	0	1.53111	0.694291	3.37652	0.291085	0.524977	Metatranscriptome
UniRef90_R6BSA4: NO_NAME	0	0.963971	0.584645	1.58941	0.885638	0.931056	Metatranscriptome
UniRef90_R6BTR7: 30S ribosomal protein S6	0	1.61538	0.864787	3.01745	0.132501	0.450621	Metatranscriptome
UniRef90_R6BTS1: Rubredoxin/rubrerythrin	0	0.990214	0.683117	1.43537	0.958592	0.970466	Metatranscriptome
UniRef90_R6BW85: Sigma-70 region 4 family	0	1.02673	0.595576	1.77002	0.924354	0.951165	Metatranscriptome
UniRef90_R6BXU2: 30S ribosomal protein S20	0	1.41826	0.824088	2.44083	0.207126	0.474894	Metatranscriptome
UniRef90_R6BZ56: Glyceraldehyde-3-phosphate dehydrogenase type I	0	3.19303	0.889133	11.4667	0.0751004	0.450621	Metatranscriptome
UniRef90_R6BZN8: Serine protease inhibitor family protein	0	2.01596	0.598241	6.7934	0.258006	0.506973	Metatranscriptome
UniRef90_R6BZY2: NO_NAME	0	2.25533	0.975624	5.21358	0.0571347	0.450621	Metatranscriptome
UniRef90_R6C0U1: Protein GrpE	0	0.86375	0.595916	1.25196	0.439269	0.641687	Metatranscriptome
UniRef90_R6C0Y7: Transcription termination/antitermination protein NusG	0	0.903938	0.585055	1.39663	0.649112	0.772514	Metatranscriptome
UniRef90_R6C6P5: Rubredoxin	0	33.7735	0.2608	4373.66	0.156078	0.450649	Metatranscriptome
UniRef90_R6CLT9: Class II heat shock protein	0	1.37684	0.931056	2.03606	0.10913	0.450621	Metatranscriptome
UniRef90_R6CLZ2: 10 kDa chaperonin	0	1.3998	0.531608	3.68589	0.49595	0.680465	Metatranscriptome
UniRef90_R6CMS5: NO_NAME	0	1.27021	0.897318	1.79808	0.177351	0.4552	Metatranscriptome
UniRef90_R6CNT4: 50S ribosomal protein L24	0	0.780472	0.4626	1.31677	0.352991	0.585146	Metatranscriptome
UniRef90_R6D765: 50S ribosomal protein L6	0	3.94892	0.833623	18.7063	0.0835066	0.450621	Metatranscriptome
UniRef90_R6DAV7: Protein GrpE	0	0.733369	0.187257	2.87214	0.656155	0.776269	Metatranscriptome
UniRef90_R6DEL0: NO_NAME	0	2.15237	0.779011	5.94687	0.139307	0.450621	Metatranscriptome
UniRef90_R6EW53: 50S ribosomal protein L13	0	6.47778	0.843972	49.7193	0.0723582	0.450621	Metatranscriptome
UniRef90_R6EYN1: Phosphoenolpyruvate carboxykinase [ATP]	0	3.75729	0.80258	17.5898	0.0928108	0.450621	Metatranscriptome
UniRef90_R6FHZ3: MotA/TolQ/ExbB proton channel family protein	0	1.89051	0.415883	8.59386	0.409743	0.622203	Metatranscriptome
UniRef90_R6HFK0: NO_NAME	0	1.4336	0.100776	20.3938	0.79032	0.871051	Metatranscriptome
UniRef90_R6HFN8: NO_NAME	0	0.389957	0.114778	1.32487	0.131255	0.450621	Metatranscriptome
UniRef90_R6HH26: NO_NAME	0	1.22951	0.394551	3.8314	0.721627	0.823378	Metatranscriptome
UniRef90_R6HHI9: NO_NAME	0	1.82176	0.478215	6.94003	0.37942	0.606086	Metatranscriptome
UniRef90_R6HIR7: NO_NAME	0	2.65476	0.535004	13.1732	0.232219	0.490772	Metatranscriptome
UniRef90_R6HLP5: TonB family domain-containing protein	0	1.82469	0.81511	4.08474	0.143529	0.450621	Metatranscriptome
UniRef90_R6HNZ0: NO_NAME	0	2.84374	0.718114	11.2612	0.13664	0.450621	Metatranscriptome
UniRef90_R6HS40: NO_NAME	0	1.88595	0.935391	3.80248	0.0761771	0.450621	Metatranscriptome
UniRef90_R6HUH3: NO_NAME	0	1.52891	0.889881	2.62682	0.124172	0.450621	Metatranscriptome
UniRef90_R6HVM0: 50S ribosomal protein L35	0	1.78992	0.615614	5.20427	0.285025	0.524608	Metatranscriptome
UniRef90_R6HW15: NO_NAME	0	2.73741	0.485995	15.4187	0.253522	0.506973	Metatranscriptome
UniRef90_R6HWT5: NO_NAME	0	1.25905	0.670709	2.36347	0.473423	0.660715	Metatranscriptome
UniRef90_R6HWU5: NO_NAME	0	1.65059	0.695446	3.91753	0.255795	0.506973	Metatranscriptome
UniRef90_R6HXN6: NO_NAME	0	2.8324	0.744344	10.7779	0.126769	0.450621	Metatranscriptome
UniRef90_R6HYS3: NO_NAME	0	2.28038	0.79895	6.50871	0.12343	0.450621	Metatranscriptome
UniRef90_R6IE16: NO_NAME	0	1.53406	0.749585	3.13952	0.241541	0.500682	Metatranscriptome
UniRef90_R6IGB8: NO_NAME	0	10.846	0.836592	140.614	0.0682252	0.450621	Metatranscriptome
UniRef90_R6IHK8: NO_NAME	0	38654.7	0.000641831	2.32801e+12	0.247813	0.502987	Metatranscriptome
UniRef90_R6IK15: NO_NAME	0	2.26665	0.813574	6.31497	0.117505	0.450621	Metatranscriptome
UniRef90_R6IMA6: NO_NAME	0	0.963749	0.502752	1.84745	0.911444	0.943553	Metatranscriptome
UniRef90_R6IMC3: NO_NAME	0	1.42743	0.605829	3.36325	0.415718	0.628938	Metatranscriptome
UniRef90_R6J881: NO_NAME	0	1.83733	0.896607	3.76505	0.0965437	0.450621	Metatranscriptome
UniRef90_R6JAG6: NO_NAME	0	1.99187	0.484045	8.19661	0.339724	0.574082	Metatranscriptome
UniRef90_R6JBI1: NO_NAME	0	1.24745	0.483279	3.21995	0.647669	0.772514	Metatranscriptome
UniRef90_R6JC22: NO_NAME	0	1.36112	0.68319	2.71177	0.380662	0.606495	Metatranscriptome
UniRef90_R6JES1: NO_NAME	0	1.73815	0.536748	5.62867	0.356468	0.589322	Metatranscriptome
UniRef90_R6JFE6: NO_NAME	0	16.7495	0.674948	415.656	0.0854188	0.450621	Metatranscriptome
UniRef90_R6JHR3: NO_NAME	0	1.30394	0.558436	3.04467	0.539615	0.707598	Metatranscriptome
UniRef90_R6JL17: NO_NAME	0	0.816891	0.297572	2.24252	0.694657	0.806064	Metatranscriptome
UniRef90_R6JLS8: NO_NAME	0	0.68015	0.247957	1.86566	0.454048	0.647651	Metatranscriptome
UniRef90_R6JM30: NO_NAME	0	3.46823	0.795118	15.1281	0.0979412	0.450621	Metatranscriptome
UniRef90_R6JP38: Small heat shock protein	0	0.671985	0.266553	1.69409	0.399444	0.617231	Metatranscriptome
UniRef90_R6JPW2: NO_NAME	0	15.3148	0.969379	241.953	0.0526337	0.450621	Metatranscriptome
UniRef90_R6KBN5: NO_NAME	0	1.26827	0.684618	2.34951	0.449946	0.646485	Metatranscriptome
UniRef90_R6KTG6: NO_NAME	0	0.990015	0.755404	1.29749	0.942025	0.959181	Metatranscriptome
UniRef90_R6KU59: NO_NAME	0	1.0508	0.706926	1.56194	0.806446	0.880931	Metatranscriptome
UniRef90_R6LFX3: NO_NAME	0	1.18925	0.792085	1.78557	0.403215	0.618804	Metatranscriptome
UniRef90_R6LHU5: NO_NAME	0	4.79451	0.75218	30.561	0.0971854	0.450621	Metatranscriptome
UniRef90_R6LJE1: NO_NAME	0	0.882552	0.624968	1.2463	0.477983	0.662071	Metatranscriptome
UniRef90_R6M9R3: Biotin-requiring enzyme	0	2.20512	0.550002	8.841	0.264348	0.513008	Metatranscriptome
UniRef90_R6RJ40: 50S ribosomal protein L33	0	2.82617	0.888865	8.98588	0.0783434	0.450621	Metatranscriptome
UniRef90_R6RX94: NO_NAME	0	2.72454	0.679251	10.9284	0.157284	0.451062	Metatranscriptome
UniRef90_R6SGE3: NO_NAME	0	5.08226	0.665412	38.8171	0.117045	0.450621	Metatranscriptome
UniRef90_R6SHD6: NO_NAME	0	1.6392	0.586514	4.58129	0.345946	0.579718	Metatranscriptome
UniRef90_R6SX89: NO_NAME	0	1.59904	0.633554	4.03587	0.320341	0.55743	Metatranscriptome
UniRef90_R6TE04: Sporulation domain-containing protein	0	0.694157	0.243731	1.977	0.494209	0.680465	Metatranscriptome
UniRef90_R6VKW6: NO_NAME	0	0.868453	0.458476	1.64504	0.6652	0.780721	Metatranscriptome
UniRef90_R6W4J8: Small heat shock protein	0	0.747384	0.361368	1.54574	0.432243	0.636313	Metatranscriptome
UniRef90_R6WK05: META domain protein	0	0.746194	0.46989	1.18497	0.2147	0.480148	Metatranscriptome
UniRef90_R6WPE0: NO_NAME	0	1.08998	0.661121	1.79703	0.735544	0.834605	Metatranscriptome
UniRef90_R6WS48: Hsp20/alpha crystallin family protein	0	0.641753	0.277202	1.48573	0.300378	0.535457	Metatranscriptome
UniRef90_R6XRC9: Putative lipoprotein	0	1.1641	0.780061	1.7372	0.456921	0.647986	Metatranscriptome
UniRef90_R6Y4L2: NO_NAME	0	1.18448	0.706872	1.9848	0.520329	0.694629	Metatranscriptome
UniRef90_R7ECH9: Ribosomal subunit interface protein	0	1.20055	0.371205	3.88284	0.760204	0.851595	Metatranscriptome
UniRef90_R7ECK1: Glyceraldehyde-3-phosphate dehydrogenase type I	0	3.50178	0.804639	15.2397	0.0948582	0.450621	Metatranscriptome
UniRef90_R7EFV9: NO_NAME	0	1.04373	0.317273	3.43353	0.94384	0.959441	Metatranscriptome
UniRef90_R7EH19: Sigma-70 family RNA polymerase sigma factor	0	0.558716	0.125321	2.49092	0.445289	0.644359	Metatranscriptome
UniRef90_R7EHR2: Methylmalonyl-CoA epimerase	0	1.34131	0.36793	4.88981	0.656357	0.776269	Metatranscriptome
UniRef90_R7EJ28: NO_NAME	0	3.55485	0.863904	14.6277	0.078866	0.450621	Metatranscriptome
UniRef90_R7EJD6: NO_NAME	0	1.31633	0.5556	3.11864	0.532275	0.702466	Metatranscriptome
UniRef90_R7EJI4: NO_NAME	0	0.637683	0.215097	1.8905	0.417115	0.628938	Metatranscriptome
UniRef90_R7EL70: Ribosomal protein L10	0	2.0684	0.341006	12.5461	0.429397	0.636313	Metatranscriptome
UniRef90_R7ELQ2: 50S ribosomal protein L23	0	3.5703	0.366877	34.7447	0.272967	0.518132	Metatranscriptome
UniRef90_R7EQG4: NO_NAME	0	1.36705	0.688699	2.71357	0.37142	0.605898	Metatranscriptome
UniRef90_R7EQR9: NO_NAME	0	0.386016	0.118685	1.2555	0.113678	0.450621	Metatranscriptome
UniRef90_R7FZF9: Ferredoxin	0	1.28568	0.835639	1.97811	0.252972	0.506973	Metatranscriptome
UniRef90_R7H1S9: Ribosomal subunit interface protein	0	0.775856	0.241321	2.4944	0.670153	0.785037	Metatranscriptome
UniRef90_R7I472: SSU ribosomal protein S30P sigma 54 modulation protein	0	0.596044	0.232502	1.52802	0.281346	0.524327	Metatranscriptome
UniRef90_R7MZW2: NO_NAME	0	1.15675	0.705444	1.89679	0.563861	0.71796	Metatranscriptome
UniRef90_R7NKF3: NO_NAME	0	1.12773	0.90121	1.41119	0.293369	0.52755	Metatranscriptome
UniRef90_R7NQH3: NO_NAME	0	1.45737	0.887479	2.39321	0.136673	0.450621	Metatranscriptome
UniRef90_R7NR98: NO_NAME	0	3.18887	0.621083	16.3728	0.164721	0.45276	Metatranscriptome
UniRef90_R7NRD7: NO_NAME	0	2.98081	0.811018	10.9557	0.100053	0.450621	Metatranscriptome
UniRef90_R7NS29: NO_NAME	0	1.53398	0.880761	2.67164	0.130669	0.450621	Metatranscriptome
UniRef90_R7NS35: Protein containing TonB	0	1.5321	0.865318	2.7127	0.143273	0.450621	Metatranscriptome
UniRef90_R7NT59: Phosphoglycerate kinase	0	3.61764	0.73805	17.7323	0.112859	0.450621	Metatranscriptome
UniRef90_R7NU39: NO_NAME	0	1.60304	0.878075	2.92657	0.124387	0.450621	Metatranscriptome
UniRef90_R7NVQ9: NO_NAME	0	1.50542	0.829006	2.73374	0.178975	0.4552	Metatranscriptome
UniRef90_R7NW85: NO_NAME	0	1.72808	0.864651	3.45371	0.121537	0.450621	Metatranscriptome
UniRef90_R7NW86: NO_NAME	0	1.10957	0.578644	2.12764	0.75427	0.84779	Metatranscriptome
UniRef90_R7NWH5: NO_NAME	0	2.97784	0.505532	17.541	0.227796	0.486886	Metatranscriptome
UniRef90_R7P1C9: Ferritin A	0	2.62656	1.02186	6.75122	0.0449742	0.450621	Metatranscriptome
UniRef90_R7P2D1: NO_NAME	0	1.03913	0.733708	1.47169	0.828859	0.900299	Metatranscriptome
UniRef90_R7P679: NO_NAME	0	0.975778	0.325346	2.92656	0.965099	0.974607	Metatranscriptome
UniRef90_R9HTU6: NO_NAME	0	5.60361e+82	0	Inf	0.867898	0.918688	Metatranscriptome
UniRef90_R9VPP3: NO_NAME	0	0.48348	0.16623	1.4062	0.182144	0.4552	Metatranscriptome
UniRef90_S1CQA8: NO_NAME	0	0.455697	0.170737	1.21625	0.116617	0.450621	Metatranscriptome
UniRef90_T1DKC0: Putative bacterial contaminant of aquasalis (Fragment)	0	2.02234	0.964632	4.23981	0.062229	0.450621	Metatranscriptome
UniRef90_T1WEB0: Movement protein	0	1.16992	0.797097	1.71711	0.422776	0.631085	Metatranscriptome
UniRef90_T2BY96: Cell wall-associated hydrolase	0	2.21416	0.947198	5.1758	0.0665379	0.450621	Metatranscriptome
UniRef90_T5E9P3: Putative serine acetyltransferase	0	0.359436	0.109873	1.17585	0.0906239	0.450621	Metatranscriptome
UniRef90_T5LYP9: NO_NAME	0	2.62985	0.748675	9.23782	0.131441	0.450621	Metatranscriptome
UniRef90_T6RN53: NO_NAME	0	0.857062	0.280753	2.61638	0.786478	0.869935	Metatranscriptome
UniRef90_U0HCA7: NO_NAME	0	0.721403	0.310164	1.6779	0.448291	0.646485	Metatranscriptome
UniRef90_U2B500: NO_NAME	0	1.27557	0.477542	3.40719	0.627287	0.763923	Metatranscriptome
UniRef90_U2DG93: NO_NAME	0	0.844834	0.292408	2.44092	0.755429	0.84779	Metatranscriptome
UniRef90_U2DVB8: NO_NAME	0	1.02696	0.680792	1.54916	0.899058	0.937017	Metatranscriptome
UniRef90_U2PCI4: NO_NAME	0	0.331671	0.0696961	1.57836	0.165567	0.45276	Metatranscriptome
UniRef90_U2QPT0: NO_NAME	0	0.294024	0.0395755	2.18443	0.231559	0.490772	Metatranscriptome
UniRef90_U2ZZD9: NO_NAME	0	0.898975	0.569379	1.41936	0.647632	0.772514	Metatranscriptome
UniRef90_U3TZ66: NO_NAME	0	0.864395	0.614291	1.21633	0.40303	0.618804	Metatranscriptome
UniRef90_U5P1X6: NO_NAME	0	0.720455	0.468485	1.10794	0.135391	0.450621	Metatranscriptome
UniRef90_U5XH01: RNA polymerase (Fragment)	0	1.20912	0.737971	1.98107	0.450963	0.646485	Metatranscriptome
UniRef90_UPI0001532979: hydrolase	0	0.185376	0.0227297	1.51186	0.115493	0.450621	Metatranscriptome
UniRef90_UPI000156FA79: hydrolase	0	0.918776	0.643019	1.31279	0.641745	0.769343	Metatranscriptome
UniRef90_UPI00016311CD: hydrolase	0	1.09191	0.653753	1.82372	0.736895	0.834605	Metatranscriptome
UniRef90_UPI0001A5D2EF: cell wall-associated hydrolase, partial	0	4.85849e-06	3.3746e-15	6994.89	0.25547	0.506973	Metatranscriptome
UniRef90_UPI0001CEC387: NO_NAME	0	2.60289	0.93309	7.26084	0.0675967	0.450621	Metatranscriptome
UniRef90_UPI00036264EC: NO_NAME	0	0.517683	0.159828	1.67678	0.272202	0.518132	Metatranscriptome
UniRef90_UPI0003671735: NO_NAME	0	0.492722	0.156922	1.54711	0.225332	0.486886	Metatranscriptome
UniRef90_UPI00036D18AF: NO_NAME	0	1.44102	0.319106	6.50736	0.634794	0.767552	Metatranscriptome
UniRef90_UPI0003EB6462: NO_NAME	0	0.532878	0.21582	1.31572	0.172254	0.45276	Metatranscriptome
UniRef90_UPI00046F4964: NO_NAME	0	5.18009	0.829129	32.3633	0.078484	0.450621	Metatranscriptome
UniRef90_UPI00047157EA: NO_NAME	0	1.07106	0.810468	1.41544	0.629363	0.764937	Metatranscriptome
UniRef90_V8TC87: NO_NAME	0	1.05288	0.418301	2.65016	0.912868	0.943553	Metatranscriptome
UniRef90_W1WSC0: NO_NAME	0	0.62231	0.216958	1.785	0.377639	0.606086	Metatranscriptome
UniRef90_W8YEG6: Conserved domain protein	0	0.507983	0.184275	1.40033	0.190477	0.459276	Metatranscriptome
UniRef90_W8YNF3: NO_NAME	0	0.637604	0.235578	1.72571	0.375668	0.606086	Metatranscriptome
UniRef90_X2ND94: NO_NAME	0	0.437102	0.146466	1.30446	0.13793	0.450621	Metatranscriptome
UniRef90_X2PD96: Membrane protein	0	0.459909	0.13283	1.59239	0.220277	0.485557	Metatranscriptome
UniRef90_X3EGR6: NO_NAME	0	0.432078	0.145956	1.2791	0.129657	0.450621	Metatranscriptome
UniRef90_X3EGS3: Hydrolase	0	0.457728	0.134066	1.56277	0.212261	0.479168	Metatranscriptome
UniRef90_X3F2B4: NO_NAME	0	0.376362	0.117672	1.20375	0.0994801	0.450621	Metatranscriptome
UniRef90_X3F781: Oxaloacetate decarboxylase	0	0.96759	0.775829	1.20675	0.770011	0.854796	Metatranscriptome
UniRef90_A8SCU4: NO_NAME	193	2.50075	0.737735	8.47695	0.141119	0.623487	Relative expression (MT/MG)
UniRef90_D4KYS7: NO_NAME	156	6.24846	0.828044	47.1511	0.0755668	0.623487	Relative expression (MT/MG)
UniRef90_E4W109: NO_NAME	119	1.71375e+08	0.00534582	5.49388e+18	0.124505	0.623487	Relative expression (MT/MG)
UniRef90_R5AMN4: NO_NAME	93	1.59003	1.00018	2.52774	0.0499048	0.623487	Relative expression (MT/MG)
UniRef90_A6L8Y4: NO_NAME	91	5.07859e+18	0	Inf	0.990672	0.997194	Relative expression (MT/MG)
UniRef90_S0S3Y8: NO_NAME	70	1.76701	0.807511	3.8666	0.154192	0.629057	Relative expression (MT/MG)
UniRef90_A0A015QCG4: NO_NAME	56	3.38067	1.00048	11.4234	0.049905	0.623487	Relative expression (MT/MG)
UniRef90_C7GIH2: NO_NAME	56	5.93114e+29	0	Inf	0.989063	0.997194	Relative expression (MT/MG)
UniRef90_G9YKI2: 50S ribosomal protein L22 domain protein	56	5.43971e+22	0	Inf	0.99154	0.997194	Relative expression (MT/MG)
UniRef90_A0A016EJF6: NO_NAME	54	88.8319	0.145099	54384.4	0.17056	0.653559	Relative expression (MT/MG)
UniRef90_A5ZL08: NO_NAME	54	5.46588	0.585359	51.0385	0.136181	0.623487	Relative expression (MT/MG)
UniRef90_A6L8X7: NO_NAME	54	1.99558e+16	0	Inf	0.992671	0.997194	Relative expression (MT/MG)
UniRef90_B0PCI3: NO_NAME	54	7.52602e+19	0	Inf	0.988685	0.997194	Relative expression (MT/MG)
UniRef90_D4JXB7: NO_NAME	54	4.44201	0.658154	29.98	0.125867	0.623487	Relative expression (MT/MG)
UniRef90_D4MR80: Glycine/sarcosine/betaine reductase component B subunits	54	2.2052	1.02897	4.726	0.04201	0.623487	Relative expression (MT/MG)
UniRef90_D4MR86: Glycine reductase complex selenoprotein A	54	7.59886e+53	0	Inf	0.961384	0.997194	Relative expression (MT/MG)
UniRef90_D4PZQ0: NO_NAME	54	0.495738	0.236741	1.03808	0.0627608	0.623487	Relative expression (MT/MG)
UniRef90_D4V267: Conserved domain protein	54	0.683584	0.438433	1.06581	0.0932042	0.623487	Relative expression (MT/MG)
UniRef90_D7GU99: NO_NAME	54	2.94535	1.06674	8.13236	0.0370989	0.623487	Relative expression (MT/MG)
UniRef90_E0Y373: NO_NAME	54	2.75103	0.823623	9.18889	0.100043	0.623487	Relative expression (MT/MG)
UniRef90_F9H8L4: NO_NAME	54	3.62167	0.770875	17.0151	0.103031	0.623487	Relative expression (MT/MG)
UniRef90_G9YK03: NO_NAME	54	2.17425	0.865391	5.46268	0.0984498	0.623487	Relative expression (MT/MG)
UniRef90_J8TCZ3: Cell wall-associated hydrolase	54	1.48892	0.967373	2.29164	0.0704153	0.623487	Relative expression (MT/MG)
UniRef90_P89658: Movement protein	54	58.369	0.000388971	8.75884e+06	0.503644	0.791711	Relative expression (MT/MG)
UniRef90_Q4EE26: NO_NAME	54	0.717819	0.475679	1.08322	0.114282	0.623487	Relative expression (MT/MG)
UniRef90_R5ABW9: Intracellular protease PfpI family	54	5.4843	0.847464	35.4912	0.0740531	0.623487	Relative expression (MT/MG)
UniRef90_R5G2R3: Glucan-binding domain-containing protein	54	2.79506	0.871614	8.96307	0.0838314	0.623487	Relative expression (MT/MG)
UniRef90_R5NNP5: Carbohydrate ABC transporter substrate-binding protein CUT1 family (TC 3.A.1.1.-)	54	2.20229e+58	1.87032e-60	2.59319e+176	0.332793	0.731857	Relative expression (MT/MG)
UniRef90_R5QVP7: NO_NAME	54	0.313237	0.099444	0.986661	0.0473742	0.623487	Relative expression (MT/MG)
UniRef90_R6Q7J7: D-isomer specific 2-hydroxyacid dehydrogenase NAD-binding	54	2.05835	0.902433	4.69485	0.0861671	0.623487	Relative expression (MT/MG)
UniRef90_R7N1F0: Flagellin	54	0.0561155	0.000309497	10.1744	0.277646	0.68133	Relative expression (MT/MG)
UniRef90_R9D7R0: NO_NAME	54	0.529084	0.241121	1.16095	0.112335	0.623487	Relative expression (MT/MG)
UniRef90_S5D3A1: NO_NAME	54	1.61621	0.996466	2.6214	0.0516966	0.623487	Relative expression (MT/MG)
UniRef90_U2BXC8: Bacterial flagellin (Fragment)	54	1.92954e-14	7.5029e-38	4.96223e+09	0.25087	0.680218	Relative expression (MT/MG)
UniRef90_U2BZQ1: NO_NAME	54	2.23983	0.890031	5.63668	0.0867887	0.623487	Relative expression (MT/MG)
UniRef90_U2DG93: NO_NAME	54	0.600881	0.340565	1.06017	0.0786981	0.623487	Relative expression (MT/MG)
UniRef90_UPI0003671735: NO_NAME	54	0.265394	0.0617591	1.14046	0.0745359	0.623487	Relative expression (MT/MG)
UniRef90_UPI0004692796: NO_NAME	54	1.58039e+10	1.23786e-16	2.0177e+36	0.443852	0.791711	Relative expression (MT/MG)
UniRef90_UPI00047E0CEA: NO_NAME	54	0.771795	0.576261	1.03368	0.0822466	0.623487	Relative expression (MT/MG)
UniRef90_A0A009TGV9: NO_NAME	0	0.45357	0.188583	1.0909	0.0774487	0.623487	Relative expression (MT/MG)
UniRef90_A0A016C620: NO_NAME	0	0.695377	0.286923	1.68529	0.421178	0.791711	Relative expression (MT/MG)
UniRef90_A0A022SJK8: Putative cell wall-associated hydrolase	0	1.75251	0.879231	3.49315	0.110876	0.623487	Relative expression (MT/MG)
UniRef90_A0A023KWQ1: NO_NAME	0	0.923542	0.618324	1.37942	0.697592	0.919441	Relative expression (MT/MG)
UniRef90_A0A023LK80: NO_NAME	0	0.811738	0.568644	1.15876	0.250724	0.680218	Relative expression (MT/MG)
UniRef90_A0A024PJX1: NO_NAME	0	0.908882	0.673299	1.22689	0.532532	0.807832	Relative expression (MT/MG)
UniRef90_A0A031SAH6: NO_NAME	0	1.22154	0.767529	1.9441	0.398645	0.791711	Relative expression (MT/MG)
UniRef90_A0A034ENA9: NO_NAME	0	1.1821	0.890078	1.56993	0.247836	0.680218	Relative expression (MT/MG)
UniRef90_A0PFL5: Capsid protein (Fragment)	0	0.957205	0.645847	1.41866	0.827521	0.958588	Relative expression (MT/MG)
UniRef90_A0PFU5: Movement protein	0	1.63305	0.722587	3.6907	0.238417	0.680218	Relative expression (MT/MG)
UniRef90_A1A7P6: NO_NAME	0	1.04438	0.782945	1.3931	0.7677	0.932743	Relative expression (MT/MG)
UniRef90_A1AII0: NO_NAME	0	0.934822	0.61971	1.41016	0.747955	0.926401	Relative expression (MT/MG)
UniRef90_A3FG31: Movement protein	0	1.19141	0.687164	2.06569	0.532779	0.807832	Relative expression (MT/MG)
UniRef90_A5KL06: NO_NAME	0	0.985678	0.686919	1.41437	0.93759	0.997194	Relative expression (MT/MG)
UniRef90_A5KME9: NO_NAME	0	0.84771	0.618054	1.1627	0.305422	0.715546	Relative expression (MT/MG)
UniRef90_A5ZUA7: NO_NAME	0	2.3411	0.627579	8.73316	0.205372	0.680218	Relative expression (MT/MG)
UniRef90_A6BEH7: NO_NAME	0	0.802835	0.461401	1.39693	0.437092	0.791711	Relative expression (MT/MG)
UniRef90_A6BFR2: NO_NAME	0	0.869981	0.508322	1.48895	0.611429	0.863875	Relative expression (MT/MG)
UniRef90_A6LIG2: NO_NAME	0	1.54958	0.746655	3.21595	0.239699	0.680218	Relative expression (MT/MG)
UniRef90_A6XBA0: 181 kDa replicase	0	1.03472	0.696164	1.53792	0.865949	0.971764	Relative expression (MT/MG)
UniRef90_A6XBA3: Movement protein	0	0.812568	0.571864	1.15459	0.246856	0.680218	Relative expression (MT/MG)
UniRef90_A6ZH91: NADH-ubiquinone oxidoreductase chain 5	0	3.76372	0.90602	15.635	0.0681267	0.623487	Relative expression (MT/MG)
UniRef90_A7AAS6: NO_NAME	0	36.6509	0.649804	2067.22	0.0800369	0.623487	Relative expression (MT/MG)
UniRef90_A7MHU8: NO_NAME	0	1.04436	0.828155	1.31701	0.713789	0.925012	Relative expression (MT/MG)
UniRef90_A7MHV7: NO_NAME	0	1.04526	0.79969	1.36625	0.74594	0.926401	Relative expression (MT/MG)
UniRef90_A7UYG7: Putative phage head-tail adaptor	0	1.75804	0.794532	3.88996	0.163807	0.643159	Relative expression (MT/MG)
UniRef90_A7VP68: NO_NAME	0	1.06966	0.479354	2.38689	0.869392	0.971764	Relative expression (MT/MG)
UniRef90_A7VP69: NO_NAME	0	1.14814	0.804786	1.63799	0.446047	0.791711	Relative expression (MT/MG)
UniRef90_A8ACR3: NO_NAME	0	1.10647	0.817087	1.49834	0.513076	0.791711	Relative expression (MT/MG)
UniRef90_A8RRZ4: NO_NAME	0	0.966161	0.684622	1.36348	0.844707	0.963534	Relative expression (MT/MG)
UniRef90_A8SLW1: NO_NAME	0	2.1507e-14	4.91334e-38	9.41418e+09	0.257167	0.68133	Relative expression (MT/MG)
UniRef90_A8STH6: NO_NAME	0	0.942721	0.727457	1.22168	0.655599	0.896879	Relative expression (MT/MG)
UniRef90_A9EEW7: 129K replicase protein	0	1.23545	0.699138	2.18317	0.466686	0.791711	Relative expression (MT/MG)
UniRef90_A9YTV0: RNA-dependent RNA polymerase (Fragment)	0	1.99961	0.261962	15.2634	0.503986	0.791711	Relative expression (MT/MG)
UniRef90_B0ABV2: NO_NAME	0	1.0804	0.787605	1.48205	0.63156	0.881559	Relative expression (MT/MG)
UniRef90_B0G8L7: NO_NAME	0	0.940277	0.744767	1.18711	0.604602	0.858469	Relative expression (MT/MG)
UniRef90_B0MNF8: NO_NAME	0	0.718662	0.470358	1.09804	0.126628	0.623487	Relative expression (MT/MG)
UniRef90_B0MSS8: NO_NAME	0	1.03076	0.828904	1.28177	0.785269	0.941818	Relative expression (MT/MG)
UniRef90_B0P7T6: NO_NAME	0	0.105184	0.0106647	1.0374	0.0537859	0.623487	Relative expression (MT/MG)
UniRef90_B1PZM6: RNA-dependent RNA polymerase 2a (Fragment)	0	0.830855	0.387856	1.77983	0.633549	0.881559	Relative expression (MT/MG)
UniRef90_B2CB69: NADH-ubiquinone oxidoreductase chain 4	0	0.881931	0.645361	1.20522	0.430394	0.791711	Relative expression (MT/MG)
UniRef90_B2CB95: NADH-ubiquinone oxidoreductase chain 4	0	9.41944	1.03867	85.4226	0.0461818	0.623487	Relative expression (MT/MG)
UniRef90_B2PU91: NO_NAME	0	1.09031	0.844056	1.4084	0.507997	0.791711	Relative expression (MT/MG)
UniRef90_B2PU92: NO_NAME	0	0.952905	0.695055	1.30641	0.764436	0.932743	Relative expression (MT/MG)
UniRef90_B2PX01: NO_NAME	0	0.836342	0.615409	1.13659	0.253486	0.680218	Relative expression (MT/MG)
UniRef90_B2R4Y7: cDNA, FLJ92270, Homo sapiens NADH dehydrogenase 4L (MTND4L), mRNA	0	2.07264	0.747025	5.75062	0.161565	0.641104	Relative expression (MT/MG)
UniRef90_B2YI96: ATP synthase subunit a (Fragment)	0	3.75863	0.97099	14.5493	0.055191	0.623487	Relative expression (MT/MG)
UniRef90_B3GR05: 2a protein	0	0.138055	0.020606	0.924935	0.0413097	0.623487	Relative expression (MT/MG)
UniRef90_B3UYF0: Cytochrome c oxidase subunit 1	0	2.05039	0.561429	7.48821	0.27726	0.68133	Relative expression (MT/MG)
UniRef90_B3VQV8: Replicase protein (Fragment)	0	1.4175	0.719406	2.79301	0.313324	0.723044	Relative expression (MT/MG)
UniRef90_B5CUP9: NO_NAME	0	1.01739	0.679269	1.52383	0.93332	0.997194	Relative expression (MT/MG)
UniRef90_B6FPT0: NO_NAME	0	1.1829	0.765341	1.82828	0.449571	0.791711	Relative expression (MT/MG)
UniRef90_B7LUV3: NO_NAME	0	1.81861	0.752086	4.39758	0.184317	0.67402	Relative expression (MT/MG)
UniRef90_B7RVW1: NO_NAME	0	1.00056	0.731138	1.36927	0.997194	0.997194	Relative expression (MT/MG)
UniRef90_B8R3B7: ATP synthase subunit a	0	3.99394	0.983076	16.2262	0.0528511	0.623487	Relative expression (MT/MG)
UniRef90_B9Y8L2: NO_NAME	0	0.95045	0.729394	1.2385	0.70672	0.924935	Relative expression (MT/MG)
UniRef90_C0BF71: NO_NAME	0	1.08682	0.766569	1.54086	0.640176	0.884391	Relative expression (MT/MG)
UniRef90_C0BF72: NO_NAME	0	0.783218	0.505503	1.2135	0.274055	0.68133	Relative expression (MT/MG)
UniRef90_C0CUB8: NO_NAME	0	0.853339	0.542295	1.34279	0.492912	0.791711	Relative expression (MT/MG)
UniRef90_C0D4K5: NO_NAME	0	1.19467	0.768379	1.85748	0.429569	0.791711	Relative expression (MT/MG)
UniRef90_C0DB04: NO_NAME	0	1.02239	0.683854	1.5285	0.914075	0.99693	Relative expression (MT/MG)
UniRef90_C0ESY4: NO_NAME	0	1.25917	0.567504	2.79385	0.570871	0.85516	Relative expression (MT/MG)
UniRef90_C0FWA4: NO_NAME	0	1.04409	0.60773	1.79377	0.875817	0.972262	Relative expression (MT/MG)
UniRef90_C1HUM8: NO_NAME	0	1.00687	0.747556	1.35613	0.964058	0.997194	Relative expression (MT/MG)
UniRef90_C1HUN2: NO_NAME	0	1.10297	0.880334	1.38191	0.394217	0.791711	Relative expression (MT/MG)
UniRef90_C1HUN3: NO_NAME	0	1.01372	0.707841	1.45176	0.940741	0.997194	Relative expression (MT/MG)
UniRef90_C1HUN4: NO_NAME	0	1.02393	0.737799	1.42103	0.887522	0.979425	Relative expression (MT/MG)
UniRef90_C1HUN5: NO_NAME	0	1.15372	0.8835	1.5066	0.293601	0.697536	Relative expression (MT/MG)
UniRef90_C1HUN6: NO_NAME	0	1.19708	0.916386	1.56375	0.187002	0.674055	Relative expression (MT/MG)
UniRef90_C1HUN8: NO_NAME	0	1.17467	0.887037	1.55557	0.261236	0.68133	Relative expression (MT/MG)
UniRef90_C1HUN9: NO_NAME	0	0.992227	0.802133	1.22737	0.942667	0.997194	Relative expression (MT/MG)
UniRef90_C2ERT0: NO_NAME	0	0.655828	0.283825	1.5154	0.323532	0.729863	Relative expression (MT/MG)
UniRef90_C2HLL6: NO_NAME	0	1.39444	0.87921	2.21161	0.15767	0.632377	Relative expression (MT/MG)
UniRef90_C2LPJ8: NO_NAME	0	1.03258	0.789744	1.35009	0.814689	0.958588	Relative expression (MT/MG)
UniRef90_C4ICR7: NO_NAME	0	0.770143	0.551071	1.07631	0.126165	0.623487	Relative expression (MT/MG)
UniRef90_C5EJF5: NO_NAME	0	3.64292	0.860915	15.4148	0.0789995	0.623487	Relative expression (MT/MG)
UniRef90_C5Q406: NO_NAME	0	1.37735	0.941635	2.01469	0.0989296	0.623487	Relative expression (MT/MG)
UniRef90_C6JS61: Putative uncharacterized protein Sb0070s002020 (Fragment)	0	1.08006	0.541529	2.15416	0.826911	0.958588	Relative expression (MT/MG)
UniRef90_C6JSD0: Putative uncharacterized protein Sb0351s002020 (Fragment)	0	1.43654	0.878715	2.34849	0.148617	0.628426	Relative expression (MT/MG)
UniRef90_C7C690: Replicase (Fragment)	0	61.721	1.03466	3681.88	0.0481171	0.623487	Relative expression (MT/MG)
UniRef90_C7H679: NO_NAME	0	1.31795	0.822211	2.11257	0.251457	0.680218	Relative expression (MT/MG)
UniRef90_C8CAI9: 2a (Fragment)	0	0.807712	0.380963	1.7125	0.577554	0.858278	Relative expression (MT/MG)
UniRef90_C8L6T0: NO_NAME	0	0.885029	0.446644	1.75369	0.726302	0.926401	Relative expression (MT/MG)
UniRef90_C8MKY8: NO_NAME	0	0.813004	0.543332	1.21652	0.31403	0.723044	Relative expression (MT/MG)
UniRef90_C9L306: NO_NAME	0	0.986303	0.548955	1.77208	0.963204	0.997194	Relative expression (MT/MG)
UniRef90_D0EZ76: PG1 protein (Fragment)	0	1.08499	0.787954	1.49399	0.617228	0.868778	Relative expression (MT/MG)
UniRef90_D1JW65: NO_NAME	0	1.20417	0.77592	1.86879	0.40735	0.791711	Relative expression (MT/MG)
UniRef90_D1MI44: Movement protein (Fragment)	0	1.44392	0.758174	2.74989	0.263695	0.68133	Relative expression (MT/MG)
UniRef90_D1PPY3: NO_NAME	0	1.39174	0.929263	2.0844	0.108712	0.623487	Relative expression (MT/MG)
UniRef90_D2KHW7: Movement protein (Fragment)	0	1.19228	0.720719	1.97237	0.493486	0.791711	Relative expression (MT/MG)
UniRef90_D3A9U9: NO_NAME	0	1.27374	0.791199	2.05056	0.319276	0.727286	Relative expression (MT/MG)
UniRef90_D3AFG6: NO_NAME	0	2.31895	0.804706	6.68262	0.119321	0.623487	Relative expression (MT/MG)
UniRef90_D3AJ86: NO_NAME	0	1.17575	0.566685	2.43941	0.663718	0.896981	Relative expression (MT/MG)
UniRef90_D3IN37: NO_NAME	0	0.672527	0.380742	1.18793	0.171712	0.653559	Relative expression (MT/MG)
UniRef90_D4BE78: NO_NAME	0	1.0698	0.791687	1.44562	0.660456	0.896879	Relative expression (MT/MG)
UniRef90_D4BZA5: NO_NAME	0	1.04821	0.698183	1.57373	0.820334	0.958588	Relative expression (MT/MG)
UniRef90_D4C438: NO_NAME	0	0.926229	0.51211	1.67523	0.799904	0.950205	Relative expression (MT/MG)
UniRef90_D4FB99: NO_NAME	0	1.47197	0.849414	2.5508	0.168147	0.653322	Relative expression (MT/MG)
UniRef90_D4JJT5: NO_NAME	0	0.958486	0.603279	1.52284	0.857543	0.971764	Relative expression (MT/MG)
UniRef90_D4JTV4: NO_NAME	0	0.561922	0.298882	1.05646	0.0735363	0.623487	Relative expression (MT/MG)
UniRef90_D4JVX4: NO_NAME	0	1.1749	0.571355	2.41598	0.661238	0.896879	Relative expression (MT/MG)
UniRef90_D4K0B5: NO_NAME	0	1.47996	0.885689	2.47298	0.134503	0.623487	Relative expression (MT/MG)
UniRef90_D4L365: NO_NAME	0	2.423	0.535699	10.9594	0.250405	0.680218	Relative expression (MT/MG)
UniRef90_D4M0K9: NO_NAME	0	1.31933	0.917085	1.89801	0.1353	0.623487	Relative expression (MT/MG)
UniRef90_D4MR82: Selenoprotein B, glycine/betaine/sarcosine/D-proline reductase family	0	0.869494	0.68408	1.10516	0.253106	0.680218	Relative expression (MT/MG)
UniRef90_D4PZP5: NO_NAME	0	1.00822	0.462975	2.19559	0.983554	0.997194	Relative expression (MT/MG)
UniRef90_D5I3K5: Replicase (Fragment)	0	6.61378	0.79148	55.2662	0.0811408	0.623487	Relative expression (MT/MG)
UniRef90_D6CX52: NO_NAME	0	1.00845	0.622241	1.63436	0.972762	0.997194	Relative expression (MT/MG)
UniRef90_D6S6C8: NO_NAME	0	0.722895	0.483872	1.07999	0.113129	0.623487	Relative expression (MT/MG)
UniRef90_D6SFJ7: NO_NAME	0	1.00731	0.653799	1.55195	0.973668	0.997194	Relative expression (MT/MG)
UniRef90_D7UUB6: NO_NAME	0	0.832667	0.598864	1.15775	0.276175	0.68133	Relative expression (MT/MG)
UniRef90_D7UYD2: NO_NAME	0	1.12331	0.801173	1.57497	0.500077	0.791711	Relative expression (MT/MG)
UniRef90_D8BE04: NO_NAME	0	1.24256	0.893572	1.72784	0.196689	0.680218	Relative expression (MT/MG)
UniRef90_E1IVY0: NO_NAME	0	0.898747	0.664275	1.21598	0.488848	0.791711	Relative expression (MT/MG)
UniRef90_E2ZNF2: NO_NAME	0	0.977029	0.739412	1.29101	0.870159	0.971764	Relative expression (MT/MG)
UniRef90_E8P593: NO_NAME	0	1.26922	0.627816	2.56593	0.506804	0.791711	Relative expression (MT/MG)
UniRef90_E9SN43: NO_NAME	0	0.997884	0.63918	1.55789	0.992563	0.997194	Relative expression (MT/MG)
UniRef90_E9WNY3: NO_NAME	0	1.10783	0.870515	1.40985	0.405078	0.791711	Relative expression (MT/MG)
UniRef90_F2YL84: GREBP	0	8.80386	0.985909	78.6158	0.0514993	0.623487	Relative expression (MT/MG)
UniRef90_F3PPY6: NO_NAME	0	0.818123	0.441182	1.51712	0.524048	0.804404	Relative expression (MT/MG)
UniRef90_F3R5J3: NO_NAME	0	0.872732	0.633474	1.20236	0.405006	0.791711	Relative expression (MT/MG)
UniRef90_F4NAQ5: Polymerase (Fragment)	0	0.749527	0.350695	1.60194	0.456872	0.791711	Relative expression (MT/MG)
UniRef90_F5LB77: NO_NAME	0	0.819696	0.573066	1.17247	0.276273	0.68133	Relative expression (MT/MG)
UniRef90_F6K4W5: Cytochrome c oxidase subunit 1 (Fragment)	0	1.75027	0.400338	7.65213	0.457045	0.791711	Relative expression (MT/MG)
UniRef90_F7K1Q2: NO_NAME	0	0.97071	0.737532	1.27761	0.832033	0.958713	Relative expression (MT/MG)
UniRef90_F8XKG9: NO_NAME	0	1.04089	0.74939	1.44579	0.81104	0.957335	Relative expression (MT/MG)
UniRef90_F8XKJ1: NO_NAME	0	0.924567	0.539283	1.58511	0.775526	0.935896	Relative expression (MT/MG)
UniRef90_F8XKK7: NO_NAME	0	1.17271	0.910423	1.51056	0.217412	0.680218	Relative expression (MT/MG)
UniRef90_F9MYP6: NO_NAME	0	1.12095	0.875237	1.43565	0.365767	0.771512	Relative expression (MT/MG)
UniRef90_F9N0C7: NO_NAME	0	1.12658	0.80042	1.58564	0.49433	0.791711	Relative expression (MT/MG)
UniRef90_F9RN42: NO_NAME	0	0.728685	0.402686	1.3186	0.295562	0.697751	Relative expression (MT/MG)
UniRef90_F9Z6E7: NO_NAME	0	42.7752	0.427011	4284.93	0.11005	0.623487	Relative expression (MT/MG)
UniRef90_G1YEX4: NO_NAME	0	1.15158	0.817955	1.62127	0.418725	0.791711	Relative expression (MT/MG)
UniRef90_G1YH55: NO_NAME	0	0.880441	0.446064	1.73781	0.71359	0.925012	Relative expression (MT/MG)
UniRef90_G3KIM3: Lactoyl-CoA dehydratase subunit beta (Fragment)	0	1.01819	0.561294	1.84701	0.952688	0.997194	Relative expression (MT/MG)
UniRef90_G3MSX4: NO_NAME	0	0.571416	0.268997	1.21383	0.145425	0.623487	Relative expression (MT/MG)
UniRef90_G7YY52: NO_NAME	0	1.1222	0.802226	1.5698	0.500802	0.791711	Relative expression (MT/MG)
UniRef90_G8HDD4: RNA polymerase (Fragment)	0	1.41956	0.791505	2.54597	0.239801	0.680218	Relative expression (MT/MG)
UniRef90_G8URZ5: NO_NAME	0	2.39065	0.620441	9.2115	0.205361	0.680218	Relative expression (MT/MG)
UniRef90_G8XQK9: 1a protein (Fragment)	0	0.952805	0.344502	2.63522	0.92579	0.997194	Relative expression (MT/MG)
UniRef90_G9YFX9: Preprotein translocase, SecE subunit	0	2.60579	0.595132	11.4094	0.203665	0.680218	Relative expression (MT/MG)
UniRef90_H1EDA2: NO_NAME	0	0.73731	0.375753	1.44677	0.375562	0.782596	Relative expression (MT/MG)
UniRef90_H1ZYJ8: Movement protein	0	1.15867	0.668564	2.00804	0.59964	0.858469	Relative expression (MT/MG)
UniRef90_H3VLA2: NO_NAME	0	0.945777	0.701784	1.2746	0.714219	0.925012	Relative expression (MT/MG)
UniRef90_H4EII2: NO_NAME	0	0.632883	0.357672	1.11985	0.116133	0.623487	Relative expression (MT/MG)
UniRef90_H4S5L1: NO_NAME	0	1.04796	0.838672	1.30948	0.680217	0.909783	Relative expression (MT/MG)
UniRef90_H4S5N3: NO_NAME	0	0.963003	0.767644	1.20808	0.744509	0.926401	Relative expression (MT/MG)
UniRef90_H5G4G2: NO_NAME	0	0.956318	0.711204	1.28591	0.767518	0.932743	Relative expression (MT/MG)
UniRef90_H6BD92: ATP synthase FO subunit 6 (Fragment)	0	9.71956	0.963901	98.0078	0.0537537	0.623487	Relative expression (MT/MG)
UniRef90_H9E791: Cytochrome c oxidase subunit 1	0	2.26072	0.587732	8.69594	0.235329	0.680218	Relative expression (MT/MG)
UniRef90_H9M4B7: Cytochrome c oxidase subunit 1	0	1.91262	0.497894	7.34715	0.344968	0.747927	Relative expression (MT/MG)
UniRef90_I0UD96: NO_NAME	0	0.755046	0.431171	1.3222	0.325639	0.729863	Relative expression (MT/MG)
UniRef90_I0UMX8: NO_NAME	0	0.675122	0.335191	1.35979	0.271457	0.68133	Relative expression (MT/MG)
UniRef90_I1AW39: NO_NAME	0	1.25012	0.742371	2.10515	0.401137	0.791711	Relative expression (MT/MG)
UniRef90_I3D5P0: NO_NAME	0	1.45754	0.935469	2.27097	0.0958798	0.623487	Relative expression (MT/MG)
UniRef90_I3SJH2: NO_NAME	0	1.15084	0.577333	2.29406	0.689759	0.91234	Relative expression (MT/MG)
UniRef90_I3Y1T1: Replicase (Fragment)	0	1.60155	0.919503	2.78952	0.0961981	0.623487	Relative expression (MT/MG)
UniRef90_I8VQG5: NO_NAME	0	1.03288	0.764944	1.39467	0.83277	0.958713	Relative expression (MT/MG)
UniRef90_I9UUR8: NO_NAME	0	0.889326	0.574255	1.37726	0.599166	0.858469	Relative expression (MT/MG)
UniRef90_J0WRF9: Glutamate dehydrogenase	0	0.896233	0.665782	1.20645	0.470044	0.791711	Relative expression (MT/MG)
UniRef90_J1CQF5: Serine acetyltransferase	0	1.03395	0.788034	1.3566	0.809613	0.957335	Relative expression (MT/MG)
UniRef90_J1QM19: NO_NAME	0	0.953041	0.71013	1.27904	0.748651	0.926401	Relative expression (MT/MG)
UniRef90_J1WUR9: Cell wall-associated hydrolase	0	1.16589	0.563576	2.41193	0.678993	0.909783	Relative expression (MT/MG)
UniRef90_J2IZB6: NO_NAME	0	1.09973	0.854657	1.41508	0.459879	0.791711	Relative expression (MT/MG)
UniRef90_J7QIY4: NO_NAME	0	1.25895	0.919016	1.72462	0.151552	0.628426	Relative expression (MT/MG)
UniRef90_J7R875: NO_NAME	0	0.936544	0.610561	1.43657	0.763911	0.932743	Relative expression (MT/MG)
UniRef90_J7TW67: NO_NAME	0	0.913824	0.511501	1.63259	0.760835	0.932743	Relative expression (MT/MG)
UniRef90_J9CB95: Membrane protein	0	1.86164	0.591177	5.86237	0.288299	0.689331	Relative expression (MT/MG)
UniRef90_J9D0P1: NO_NAME	0	1.06467	0.397629	2.85069	0.900758	0.987974	Relative expression (MT/MG)
UniRef90_J9FYX2: NO_NAME	0	1.80343	1.05812	3.07373	0.0301848	0.623487	Relative expression (MT/MG)
UniRef90_J9ZIU9: NO_NAME	0	1.116	0.578147	2.15423	0.743603	0.926401	Relative expression (MT/MG)
UniRef90_K1TUM2: NO_NAME	0	0.866583	0.599551	1.25255	0.446117	0.791711	Relative expression (MT/MG)
UniRef90_K3IGK6: Dehydration responsive domain protein (Fragment)	0	1.08182	0.869369	1.34619	0.480792	0.791711	Relative expression (MT/MG)
UniRef90_K8DQJ7: Helicase (Fragment)	0	1.00702	0.532387	1.9048	0.982834	0.997194	Relative expression (MT/MG)
UniRef90_K8E2V0: Cell wall-associated hydrolase	0	2.56839	0.564032	11.6955	0.222615	0.680218	Relative expression (MT/MG)
UniRef90_K8E790: Cell wall-associated hydrolase family protein	0	0.804463	0.461529	1.40221	0.442771	0.791711	Relative expression (MT/MG)
UniRef90_K8EDZ7: Cell wall-associated hydrolase family protein	0	0.732662	0.467475	1.14828	0.174819	0.658663	Relative expression (MT/MG)
UniRef90_L1FQI3: Putative membrane protein (Fragment)	0	1.01152	0.787386	1.29946	0.928581	0.997194	Relative expression (MT/MG)
UniRef90_L2CS94: NO_NAME	0	0.923508	0.627924	1.35823	0.68598	0.910572	Relative expression (MT/MG)
UniRef90_L9U5D6: NO_NAME	0	0.820637	0.614845	1.09531	0.179606	0.669929	Relative expression (MT/MG)
UniRef90_M1Y815: NO_NAME	0	0.896059	0.701128	1.14519	0.380563	0.78861	Relative expression (MT/MG)
UniRef90_M3DLG5: NO_NAME	0	0.83136	0.565786	1.22159	0.346894	0.747927	Relative expression (MT/MG)
UniRef90_M5R870: NO_NAME	0	0.779534	0.400686	1.51658	0.463256	0.791711	Relative expression (MT/MG)
UniRef90_M5RIP4: Lipoprotein	0	1.06603	0.54887	2.07049	0.85025	0.9669	Relative expression (MT/MG)
UniRef90_N1Z5G2: Benzoyl-CoA reductase, subunit C	0	0.0365668	0.00015041	8.88991	0.237818	0.680218	Relative expression (MT/MG)
UniRef90_N1ZCK9: PfpI family intracellular protease	0	1.62522	0.69682	3.79055	0.261025	0.68133	Relative expression (MT/MG)
UniRef90_N1ZM68: 2-oxoglutarate ferredoxin oxidoreductase subunit beta	0	1.07242	0.732832	1.56937	0.718909	0.926039	Relative expression (MT/MG)
UniRef90_N2LMG4: NO_NAME	0	1.27303	0.867111	1.86898	0.21788	0.680218	Relative expression (MT/MG)
UniRef90_P00395: Cytochrome c oxidase subunit 1	0	1.98215	0.504191	7.79252	0.327305	0.729863	Relative expression (MT/MG)
UniRef90_P00403: Cytochrome c oxidase subunit 2	0	2.95064	0.663755	13.1167	0.155156	0.629057	Relative expression (MT/MG)
UniRef90_P00414: Cytochrome c oxidase subunit 3	0	2.88231	0.795293	10.4461	0.107102	0.623487	Relative expression (MT/MG)
UniRef90_P00846: ATP synthase subunit a	0	3.19065	0.924177	11.0155	0.0664657	0.623487	Relative expression (MT/MG)
UniRef90_P03583: Movement protein	0	1.36825	0.722843	2.58993	0.335516	0.731857	Relative expression (MT/MG)
UniRef90_P03586: Replicase large subunit	0	1.24746	0.711976	2.18568	0.439671	0.791711	Relative expression (MT/MG)
UniRef90_P03897: NADH-ubiquinone oxidoreductase chain 3	0	1.58222	0.640783	3.90683	0.319772	0.727286	Relative expression (MT/MG)
UniRef90_P03905: NADH-ubiquinone oxidoreductase chain 4	0	10.1414	1.01461	101.367	0.0485696	0.623487	Relative expression (MT/MG)
UniRef90_P03915: NADH-ubiquinone oxidoreductase chain 5	0	3.67757	0.917677	14.7378	0.0659592	0.623487	Relative expression (MT/MG)
UniRef90_P03928: ATP synthase protein 8	0	1.25779	0.949177	1.66675	0.110299	0.623487	Relative expression (MT/MG)
UniRef90_P16490: RNA-directed RNA polymerase 2a	0	7.4894	0.588419	95.325	0.120808	0.623487	Relative expression (MT/MG)
UniRef90_P17769: Replication protein 1a	0	1.93136	0.834527	4.46976	0.124176	0.623487	Relative expression (MT/MG)
UniRef90_P69511: Movement protein	0	1.21267	0.709116	2.07381	0.481202	0.791711	Relative expression (MT/MG)
UniRef90_P69687: Capsid protein	0	1.77595	0.830761	3.79653	0.138428	0.623487	Relative expression (MT/MG)
UniRef90_P93362: Viral envelope protein (Fragment)	0	1.13051	0.551212	2.31861	0.737841	0.926401	Relative expression (MT/MG)
UniRef90_P98038: Cytochrome c oxidase subunit 2	0	2.67758	0.62678	11.4386	0.183706	0.67402	Relative expression (MT/MG)
UniRef90_Q0HA08: Cytochrome c oxidase subunit 1 (Fragment)	0	1.90725	0.466022	7.80565	0.369166	0.77359	Relative expression (MT/MG)
UniRef90_Q1R3T7: NO_NAME	0	0.929158	0.654935	1.3182	0.680508	0.909783	Relative expression (MT/MG)
UniRef90_Q1R3T8: NO_NAME	0	1.07278	0.835919	1.37675	0.581002	0.858469	Relative expression (MT/MG)
UniRef90_Q36734: NADH dehydrogenase subunit 2 (Fragment)	0	3.20356	0.137583	74.5934	0.468489	0.791711	Relative expression (MT/MG)
UniRef90_Q57H85: ORF16-lacZ fusion protein	0	0.744415	0.336349	1.64755	0.4665	0.791711	Relative expression (MT/MG)
UniRef90_Q57L44: ORF16-lacZ fusion protein	0	0.674333	0.329933	1.37823	0.279967	0.681638	Relative expression (MT/MG)
UniRef90_Q57T06: NO_NAME	0	1.04559	0.817541	1.33726	0.722459	0.926039	Relative expression (MT/MG)
UniRef90_Q58YH5: Cytochrome c oxidase subunit 2 (Fragment)	0	1.9777	0.587317	6.65962	0.270953	0.68133	Relative expression (MT/MG)
UniRef90_Q5CAW7: RNA dependent RNA polymerase (Fragment)	0	1.34682	0.669735	2.70841	0.403529	0.791711	Relative expression (MT/MG)
UniRef90_Q5CB19: Polyprotein (Fragment)	0	2.02278	0.0923067	44.3265	0.654682	0.896879	Relative expression (MT/MG)
UniRef90_Q5CB23: Polyprotein (Fragment)	0	6.50671	0.124741	339.403	0.353261	0.757279	Relative expression (MT/MG)
UniRef90_Q5NVQ7: Putative uncharacterized protein DKFZp459A2114 (Fragment)	0	0.898162	0.603894	1.33582	0.595887	0.858469	Relative expression (MT/MG)
UniRef90_Q83263: RNA1 protein	0	2.88859	0.21798	38.2784	0.421068	0.791711	Relative expression (MT/MG)
UniRef90_Q83K16: NO_NAME	0	1.17795	0.917109	1.51298	0.199688	0.680218	Relative expression (MT/MG)
UniRef90_Q85E88: Cytochrome c oxidase subunit 1 (Fragment)	0	1.40403	0.344742	5.71822	0.635763	0.881559	Relative expression (MT/MG)
UniRef90_Q85MU1: NADH dehydrogenase subunit 5 (Fragment)	0	5.70065	0.942128	34.4936	0.0580799	0.623487	Relative expression (MT/MG)
UniRef90_Q862S6: Cytochrome c oxidase subunit 1 (Fragment)	0	1.99289	0.567398	6.99966	0.281988	0.681638	Relative expression (MT/MG)
UniRef90_Q8HC09: Cytochrome c oxidase subunit 1 (Fragment)	0	1.54219	0.388575	6.12073	0.537922	0.812327	Relative expression (MT/MG)
UniRef90_Q96708: 2a protein (Fragment)	0	1.26955	0.709957	2.27022	0.420915	0.791711	Relative expression (MT/MG)
UniRef90_Q9H2H5: DC48	0	4.71539	0.946162	23.5001	0.0584288	0.623487	Relative expression (MT/MG)
UniRef90_Q9H2N1: DC24	0	12.823	1.06099	154.977	0.0447962	0.623487	Relative expression (MT/MG)
UniRef90_Q9Q1T6: Capsid protein	0	1.27536	0.84324	1.92892	0.249212	0.680218	Relative expression (MT/MG)
UniRef90_R4YAG1: Klebsiella pneumoniae subsp. rhinoscleromatis strain SB3432, complete genome	0	1.0915	0.714101	1.66834	0.68589	0.910572	Relative expression (MT/MG)
UniRef90_R5AAY2: Aminotransferase class I/II	0	22.6921	0.167843	3067.94	0.212365	0.680218	Relative expression (MT/MG)
UniRef90_R5ACV0: 4Fe-4S binding domain protein	0	17.1771	0.164668	1791.8	0.23043	0.680218	Relative expression (MT/MG)
UniRef90_R5ACX5: HD domain protein	0	1.25337	0.53887	2.91525	0.600013	0.858469	Relative expression (MT/MG)
UniRef90_R5AJ72: Lactoyl-CoA dehydratase subunit beta	0	1.166	0.812066	1.67419	0.405355	0.791711	Relative expression (MT/MG)
UniRef90_R5AJC3: Glycerol dehydrogenase	0	1.35959	0.922108	2.00463	0.120986	0.623487	Relative expression (MT/MG)
UniRef90_R5AQJ2: 2-oxoglutarate ferredoxin oxidoreductase delta subunit	0	1.72196	0.68634	4.32023	0.246861	0.680218	Relative expression (MT/MG)
UniRef90_R5H1M8: NO_NAME	0	0.998634	0.488704	2.04064	0.997008	0.997194	Relative expression (MT/MG)
UniRef90_R5H293: NO_NAME	0	0.901967	0.618993	1.3143	0.591165	0.858469	Relative expression (MT/MG)
UniRef90_R5HC75: Putative sugar-binding secreted protein	0	1.3029	0.689408	2.46232	0.415215	0.791711	Relative expression (MT/MG)
UniRef90_R5HG29: Acetylornithine aminotransferase	0	1.506	0.784467	2.89119	0.218513	0.680218	Relative expression (MT/MG)
UniRef90_R5TNT3: NO_NAME	0	1.23194	0.735239	2.06419	0.428309	0.791711	Relative expression (MT/MG)
UniRef90_R5X3I9: NO_NAME	0	0.867006	0.659359	1.14005	0.306937	0.715546	Relative expression (MT/MG)
UniRef90_R5X3M8: NO_NAME	0	0.483691	0.18969	1.23337	0.128307	0.623487	Relative expression (MT/MG)
UniRef90_R6BC24: Monosaccharide ABC transporter substrate-binding protein CUT2 family (TC 3.A.1.2.-)	0	0.828672	0.436914	1.5717	0.564982	0.849751	Relative expression (MT/MG)
UniRef90_R6BC75: Putative LPXTG-motif protein cell wall anchor domain protein	0	0.718311	0.456974	1.1291	0.151631	0.628426	Relative expression (MT/MG)
UniRef90_R6BL95: NO_NAME	0	1.75246	0.826995	3.71358	0.143132	0.623487	Relative expression (MT/MG)
UniRef90_R6BLF5: UPF0109 protein BN513_01429	0	0.993618	0.474626	2.08012	0.986449	0.997194	Relative expression (MT/MG)
UniRef90_R6BTM9: NO_NAME	0	92.8698	0.7216	11952.3	0.067498	0.623487	Relative expression (MT/MG)
UniRef90_R6BVI4: 50S ribosomal protein L7/L12	0	1.32874	0.952667	1.85327	0.0940614	0.623487	Relative expression (MT/MG)
UniRef90_R6CAI7: Thioredoxin	0	0.820607	0.501726	1.34216	0.430905	0.791711	Relative expression (MT/MG)
UniRef90_R6CPF8: ABC-type dipeptide/oligopeptide/nickel transport systems permease components	0	0.668801	0.398936	1.12122	0.127018	0.623487	Relative expression (MT/MG)
UniRef90_R6DLV1: Periplasmic binding protein/LacI transcriptional regulator	0	11.6148	1.06732	126.395	0.0440625	0.623487	Relative expression (MT/MG)
UniRef90_R6EGL8: NO_NAME	0	0.815385	0.384252	1.73025	0.594939	0.858469	Relative expression (MT/MG)
UniRef90_R6EU04: Superoxide reductase	0	0.671119	0.368019	1.22385	0.193254	0.680034	Relative expression (MT/MG)
UniRef90_R6FGF2: NO_NAME	0	0.996032	0.598389	1.65792	0.987797	0.997194	Relative expression (MT/MG)
UniRef90_R6I3M9: NO_NAME	0	1.02218	0.760061	1.37468	0.884634	0.979135	Relative expression (MT/MG)
UniRef90_R6IE16: NO_NAME	0	1.97478	0.806629	4.83465	0.136334	0.623487	Relative expression (MT/MG)
UniRef90_R6IFR7: Rubrerythrin	0	0.778866	0.377043	1.60892	0.499556	0.791711	Relative expression (MT/MG)
UniRef90_R6JC22: NO_NAME	0	1.02436	0.587774	1.78523	0.932325	0.997194	Relative expression (MT/MG)
UniRef90_R6MHP6: S-layer domain-containing protein	0	0.711332	0.393376	1.28628	0.25974	0.68133	Relative expression (MT/MG)
UniRef90_R6MHW7: Ig domain protein group 2 domain protein	0	0.762985	0.468929	1.24144	0.276063	0.68133	Relative expression (MT/MG)
UniRef90_R6NEH4: 50S ribosomal protein L7/L12	0	2.9607e+21	0	Inf	0.903008	0.987974	Relative expression (MT/MG)
UniRef90_R6PNS3: Copper amine oxidase domain protein	0	0.970623	0.672012	1.40192	0.873703	0.972262	Relative expression (MT/MG)
UniRef90_R6REW4: Putative nuclease sbcCD subunit C	0	1.20376	0.726667	1.99408	0.47144	0.791711	Relative expression (MT/MG)
UniRef90_R6S434: NO_NAME	0	1.18896	0.319806	4.42026	0.796143	0.948759	Relative expression (MT/MG)
UniRef90_R7B1L2: NO_NAME	0	1.92443	0.841976	4.39852	0.120622	0.623487	Relative expression (MT/MG)
UniRef90_R7EPE8: NO_NAME	0	1.17422	0.574809	2.3987	0.659447	0.896879	Relative expression (MT/MG)
UniRef90_R7IYT2: Flagellin and related hook-associated proteins	0	1.53013	0.869463	2.69281	0.140225	0.623487	Relative expression (MT/MG)
UniRef90_R7K828: 50S ribosomal protein L15	0	1.11211	0.82044	1.50747	0.493533	0.791711	Relative expression (MT/MG)
UniRef90_R7MZW2: NO_NAME	0	1.24565	0.777894	1.99468	0.360495	0.768369	Relative expression (MT/MG)
UniRef90_R9QRM0: Capsid protein	0	1.29336	0.80845	2.06913	0.283254	0.681638	Relative expression (MT/MG)
UniRef90_R9VPP3: NO_NAME	0	0.984805	0.769426	1.26047	0.903215	0.987974	Relative expression (MT/MG)
UniRef90_S1CQA8: NO_NAME	0	0.672576	0.366421	1.23453	0.200527	0.680218	Relative expression (MT/MG)
UniRef90_S1L310: NO_NAME	0	0.957323	0.654809	1.39959	0.821918	0.958588	Relative expression (MT/MG)
UniRef90_S2KWV3: NO_NAME	0	1.12959	0.83228	1.53309	0.434262	0.791711	Relative expression (MT/MG)
UniRef90_S4W5Y2: Cell wall-associated hydrolase	0	1.79638	0.884287	3.64926	0.105248	0.623487	Relative expression (MT/MG)
UniRef90_T1DKC0: Putative bacterial contaminant of aquasalis (Fragment)	0	1.0524	0.589383	1.87916	0.862917	0.971764	Relative expression (MT/MG)
UniRef90_T1E8W7: Putative bacterial contaminant of aquasalis (Fragment)	0	1.51512	0.866425	2.6495	0.145072	0.623487	Relative expression (MT/MG)
UniRef90_T1WEB0: Movement protein	0	1.38919	0.817785	2.35986	0.22401	0.680218	Relative expression (MT/MG)
UniRef90_T2BL02: Cell wall-associated hydrolase	0	1.08568	0.714202	1.65037	0.700438	0.919941	Relative expression (MT/MG)
UniRef90_T2BY96: Cell wall-associated hydrolase	0	1.01201	0.639619	1.6012	0.959338	0.997194	Relative expression (MT/MG)
UniRef90_T5E9P3: Putative serine acetyltransferase	0	1.14865	0.837586	1.57524	0.38974	0.791711	Relative expression (MT/MG)
UniRef90_T5LYP9: NO_NAME	0	1.36694	0.587343	3.18131	0.468291	0.791711	Relative expression (MT/MG)
UniRef90_T6RN53: NO_NAME	0	1.04368	0.802268	1.35775	0.750062	0.926401	Relative expression (MT/MG)
UniRef90_T9CDP0: NO_NAME	0	0.978291	0.761468	1.25685	0.863682	0.971764	Relative expression (MT/MG)
UniRef90_U0E566: NO_NAME	0	1.02456	0.808167	1.29889	0.841138	0.962445	Relative expression (MT/MG)
UniRef90_U0HCA7: NO_NAME	0	1.08638	0.860217	1.372	0.486634	0.791711	Relative expression (MT/MG)
UniRef90_U2B500: NO_NAME	0	1.31965	0.265979	6.54744	0.734299	0.926401	Relative expression (MT/MG)
UniRef90_U2BRK1: NO_NAME	0	1.17984	0.9006	1.54566	0.230058	0.680218	Relative expression (MT/MG)
UniRef90_U2BS08: NO_NAME	0	0.0365668	0.00015041	8.88991	0.237818	0.680218	Relative expression (MT/MG)
UniRef90_U2DJM4: Sigma-70 region 2	0	0.798854	0.454426	1.40434	0.435246	0.791711	Relative expression (MT/MG)
UniRef90_U2DVB8: NO_NAME	0	3.25672	0.145003	73.1447	0.457053	0.791711	Relative expression (MT/MG)
UniRef90_U2ERY2: NO_NAME	0	1.99366	0.937756	4.23852	0.0729735	0.623487	Relative expression (MT/MG)
UniRef90_U2ZZD9: NO_NAME	0	0.971148	0.441271	2.1373	0.942009	0.997194	Relative expression (MT/MG)
UniRef90_U3TZ66: NO_NAME	0	0.883109	0.552818	1.41074	0.602969	0.858469	Relative expression (MT/MG)
UniRef90_U5XH01: RNA polymerase (Fragment)	0	1.27412	0.753438	2.15463	0.366106	0.771512	Relative expression (MT/MG)
UniRef90_U6Z507: NO_NAME	0	1.17657	0.77864	1.77787	0.440092	0.791711	Relative expression (MT/MG)
UniRef90_UPI000027A3AB: hydrolase	0	1.83322	0.970802	3.46176	0.0616733	0.623487	Relative expression (MT/MG)
UniRef90_UPI0001A5D2EF: cell wall-associated hydrolase, partial	0	1.90816	0.815502	4.46482	0.136287	0.623487	Relative expression (MT/MG)
UniRef90_UPI0001B4A0BA: NO_NAME	0	1.29434e+26	0	Inf	0.982622	0.997194	Relative expression (MT/MG)
UniRef90_UPI0001CEC387: NO_NAME	0	0.934856	0.636856	1.3723	0.73087	0.926401	Relative expression (MT/MG)
UniRef90_UPI00021944FD: NO_NAME	0	2.76142	0.6088	12.5253	0.18794	0.674055	Relative expression (MT/MG)
UniRef90_UPI0002489904: NO_NAME	0	1.16629	0.662427	2.05342	0.59403	0.858469	Relative expression (MT/MG)
UniRef90_UPI0002BAA518: NO_NAME	0	0.935928	0.592389	1.47869	0.776592	0.935896	Relative expression (MT/MG)
UniRef90_UPI00035C4502: NO_NAME	0	0.763005	0.328487	1.7723	0.529301	0.807832	Relative expression (MT/MG)
UniRef90_UPI0003698C2E: NO_NAME	0	0.970595	0.776434	1.21331	0.793252	0.948343	Relative expression (MT/MG)
UniRef90_UPI00036D18AF: NO_NAME	0	0.906377	0.700275	1.17314	0.455167	0.791711	Relative expression (MT/MG)
UniRef90_UPI00036D956B: NO_NAME	0	0.666963	0.395269	1.12541	0.129173	0.623487	Relative expression (MT/MG)
UniRef90_UPI00037AC57E: glycosyl hydrolase family 10	0	0.0365668	0.00015041	8.88991	0.237818	0.680218	Relative expression (MT/MG)
UniRef90_UPI00037AE066: NO_NAME	0	1.4859	0.474609	4.65202	0.496435	0.791711	Relative expression (MT/MG)
UniRef90_UPI00037B49A4: NO_NAME	0	1.08067	0.506017	2.3079	0.841171	0.962445	Relative expression (MT/MG)
UniRef90_UPI00037D9ED4: NO_NAME	0	0.972014	0.533752	1.77013	0.926053	0.997194	Relative expression (MT/MG)
UniRef90_UPI0003EB3601: hydrolase	0	1.18363	0.840992	1.66588	0.333616	0.731857	Relative expression (MT/MG)
UniRef90_UPI0003EB6462: NO_NAME	0	0.689518	0.366032	1.29889	0.249888	0.680218	Relative expression (MT/MG)
UniRef90_UPI000466231D: NO_NAME	0	2.09384	0.936094	4.68345	0.0719844	0.623487	Relative expression (MT/MG)
UniRef90_UPI00046F4964: NO_NAME	0	0.898782	0.599629	1.34718	0.605301	0.858469	Relative expression (MT/MG)
UniRef90_UPI000475FFA4: NO_NAME	0	0.922215	0.729948	1.16512	0.497241	0.791711	Relative expression (MT/MG)
UniRef90_V2RYL8: NO_NAME	0	0.947867	0.706138	1.27235	0.721503	0.926039	Relative expression (MT/MG)
UniRef90_V2V6I8: NO_NAME	0	1.81394	0.950105	3.46317	0.0710948	0.623487	Relative expression (MT/MG)
UniRef90_V5XTJ0: NO_NAME	0	0.882824	0.530552	1.469	0.631433	0.881559	Relative expression (MT/MG)
UniRef90_V6MMS2: NO_NAME	0	0.809048	0.528805	1.23781	0.328732	0.729863	Relative expression (MT/MG)
UniRef90_V8CH43: NO_NAME	0	1.04693	0.699586	1.56673	0.823549	0.958588	Relative expression (MT/MG)
UniRef90_V8TC87: NO_NAME	0	1.26444	0.888875	1.79868	0.191938	0.680034	Relative expression (MT/MG)
UniRef90_W1W9S2: NO_NAME	0	0.505703	0.233225	1.09652	0.0842285	0.623487	Relative expression (MT/MG)
UniRef90_W1WSC0: NO_NAME	0	0.862408	0.617965	1.20354	0.384027	0.791394	Relative expression (MT/MG)
UniRef90_W1YN00: NO_NAME	0	1.04946	0.404733	2.7212	0.9209	0.997194	Relative expression (MT/MG)
UniRef90_W8PGJ6: RNA-dependent RNA polymerase (Fragment)	0	1.28706	0.727219	2.27787	0.386266	0.791633	Relative expression (MT/MG)
UniRef90_W8YEG6: Conserved domain protein	0	0.764296	0.534373	1.09315	0.140962	0.623487	Relative expression (MT/MG)
UniRef90_W8YEK8: NO_NAME	0	1.10091	0.825807	1.46767	0.51224	0.791711	Relative expression (MT/MG)
UniRef90_W8YNF3: NO_NAME	0	1.15753	0.74625	1.79548	0.513657	0.791711	Relative expression (MT/MG)
UniRef90_X2D3Z7: Cytochrome c oxidase subunit 2 (Fragment)	0	3.59016	0.806629	15.9792	0.0933649	0.623487	Relative expression (MT/MG)
UniRef90_X2ND94: NO_NAME	0	1.0509	0.794649	1.38979	0.727716	0.926401	Relative expression (MT/MG)
UniRef90_X3EGR6: NO_NAME	0	1.07807	0.829464	1.40118	0.574097	0.856552	Relative expression (MT/MG)
UniRef90_X3EGS3: Hydrolase	0	1.04775	0.757783	1.44867	0.777823	0.935896	Relative expression (MT/MG)
UniRef90_X3F2B4: NO_NAME	0	1.07313	0.823319	1.39874	0.601644	0.858469	Relative expression (MT/MG)
UniRef90_Y1MD98: NO_NAME	0	1.175	0.904014	1.52721	0.227969	0.680218	Relative expression (MT/MG)
UniRef90_Z5HXY2: NO_NAME	0	0.99013	0.637192	1.53856	0.964818	0.997194	Relative expression (MT/MG)

## Sheet: Table S6
Table S6. Description of the 17 reactions selected >25% of the time in repeated cross-validated Cox regression, with q<0.20, and with correlated metatranscriptomic expression.
Reaction ID	Reaction	Pathways of reaction	EC-Number	Closest match (if reaction of interest not found in database)
CDPKIN-RXN	CDP + ATP → CTP + ADP	CMP phosphorylation	2.7.4.6
DADPKIN-RXN	dADP + ATP → dATP + ADP	adenosine deoxyribonucleotides de novo biosynthesis II	2.7.4.6
		adenosine deoxyribonucleotides de novo biosynthesis
		purine deoxyribonucleosides salvage
DCDPKIN-RXN	dCDP + ATP → dCTP + ADP	pyrimidine deoxyribonucleotides biosynthesis from CTP	2.7.4.6
		pyrimidine deoxyribonucleotide phosphorylation
		pyrimidine deoxyribonucleotides de novo biosynthesis IV
		pyrimidine deoxyribonucleotides de novo biosynthesis I
		pyrimidine deoxyribonucleotides de novo biosynthesis III
		superpathway of pyrimidine deoxyribonucleotides de novo biosynthesis (E. coli)
DGDPKIN-RXN	dGDP + ATP → dGTP + ADP	guanosine deoxyribonucleotides de novo biosynthesis I	2.7.4.6
		guanosine deoxyribonucleotides de novo biosynthesis II
		purine deoxyribonucleosides salvage
DTDPKIN-RXN	dTDP + ATP → dTTP + ADP	pyrimidine deoxyribonucleotides biosynthesis from CTP	2.7.4.6
		pyrimidine deoxyribonucleotide phosphorylation
		pyrimidine deoxyribonucleotides de novo biosynthesis IV
		pyrimidine deoxyribonucleotides de novo biosynthesis I
		pyrimidine deoxyribonucleotides de novo biosynthesis III
		superpathway of pyrimidine deoxyribonucleotides de novo biosynthesis (E. coli)
		pyrimidine deoxyribonucleotides de novo biosynthesis II
DUDPKIN-RXN	dUDP + ATP → dUTP + ADP	pyrimidine deoxyribonucleotides de novo biosynthesis I	2.7.4.6
		pyrimidine deoxyribonucleotides de novo biosynthesis III
		superpathway of pyrimidine deoxyribonucleotides de novo biosynthesis (E. coli)
ERYTHRON4PDEHYDROG-RXN	4-phospho-D-erythronate + NAD+ → (3R)-3-hydroxy-2-oxo-4 phosphooxybutanoate + NADH + H+	pyridoxal 5'-phosphate biosynthesis I	1.1.1.290
GDPKIN-RXN	GDP + ATP → GTP + ADP	guanosine ribonucleotides de novo biosynthesis	2.7.4.6
		ppGpp biosynthesis
NADH-DEHYDROG-A-RXN	NADH[in] + a ubiquinone[membrane] + 5 H+[in] ↔ NAD+[in] + an ubiquinol[membrane] + 4 H+[out]	aerobic respiration I (cytochrome c)	7.1.1.2
		aerobic respiration III (alternative oxidase pathway)
		Fe(II) oxidation
		NADH to cytochrome bo oxidase electron transfer I
		NADH to cytochrome bd oxidase electron transfer I
		NAD/NADH phosphorylation and dephosphorylation
NUCLEOSIDE-DIP-KIN-RXN	a nucleoside diphosphate + ATP → a nucleoside triphosphate + ADP		2.7.4.6
RIB5PISOM-RXN	D-ribose 5-phosphate ↔ D-ribulose 5-phosphate	Bifidobacterium shunt	5.3.1.6
		Calvin-Benson-Bassham cycle
		Rubisco shunt
		pentose phosphate pathway (non-oxidative branch)
		formaldehyde assimilation III (dihydroxyacetone cycle)
		formaldehyde assimilation II (assimilatory RuMP Cycle)
RXN-14120	ATP + IDP ↔ ITP + ADP		2.7.4.6
RXN-14228	ATP + dIDP ↔ ADP + dITP		2.7.4.6
RXN-2102	a methyl-esterified homogalacturonan + n H2O → a homogalacturonan + n methanol + n H+	pectin degradation II	3.1.1.11
		pectin degradation I
RXN-9952	D-gluconate 6-phosphate + NADP+ → D-ribulose 5-phosphate + CO2 + NADPH	pentose phosphate pathway (oxidative branch) I	1.1.1.44
RXN0-5306	α-L-rhamnopyranose → β-L-rhamnopyranose	L-rhamnose degradation I	5.1.3.32
RXN-19782	a pectin + n H2O → a pectate + n methanol + n H+		3.1.1.11	PECTINESTERASE-RXN
